# Supplementary material for: A new allele PEL9 GG identified by genome-wide association study increases panicle elongation length in rice (Oryza sativa L.)
Source: Front Plant Sci. 2023 Feb 16;14:1136549. doi: 10.3389/fpls.2023.1136549 (PMC9978329; doi:10.3389/fpls.2023.1136549)
Supplement: Supplementary file 3 [file Table_1.xls]

## Sheet: Sheet1
Table S1. The 353 rice accessions information used in this study and the mean phenotype value of panicle elongation length in six environments.
Code	Germplasm Name	Origin	Source	Q value		Subgroup	Panicle elongation length
				Q1	Q2		E1	E2	E3	E4	E5	E6
1	Longjing 20	Heilongjiang, China	SRX6454385	1e-05	0.99999	Japonica	3.08	2.75	2.99	3.12	2.83	2.92
2	Huangdao	Guizhou, China	ERS006477	1e-05	0.99999	Japonica	5.85	5.79	5.5	5.36	5.38	5.78
3	Wuqiang	Jiangsu,China	ERS039280	1e-05	0.99999	Japonica	3.54	4.37	4.85	4.17	4.3	4.37
4	Yangdao	Jiangsu,China	ERS039332	1e-05	0.99999	Japonica	2.84	2.67	3.43	3.47	3.28	3.03
5	Zigu	Guizhou, China	ERS039314	1e-05	0.99999	Japonica	9.24	9.1	9.79	9.22	9.29	9.29
6	Hongnuogu	Guizhou,China	ERS039345	1e-05	0.99999	Japonica	-2.5	-1.67	-2.12	-2.22	-2.15	-2.35
7	Heizhong	Shanxi,China	ERS039288	1e-05	0.99999	Japonica	4.19	4.35	4	4.31	4.59	4.5
8	Yangfujing 8hao	Jiangsu,China	SRX6454337	1e-05	0.99999	Japonica	-3.5	-4.55	-4.6	-3.35	-4.15	-4.5
9	Yangfujing 7hao	Jiangsu,China	SRX6454338	1e-05	0.99999	Japonica	-2.65	-3.93	-3.18	-3.76	-3.24	-3.46
10	Sihao 4040	Jiangsu,China	SRX6454439	1e-05	0.99999	Japonica	11.12	10.54	10.01	9.87	10.06	10.33
11	Nannongjing 004	Jiangsu,China	SRX6454429	1e-05	0.99999	Japonica	2.77	3.73	3.54	3.64	3.08	3.24
12	Zhendao 99	Jiangsu,China	SRX6454477	1e-05	0.99999	Japonica	-4.57	-4.64	-3.39	-3.85	-3.85	-3.75
13	Sihao 4330	Jiangsu,China	SRX6454473	1e-05	0.99999	Japonica	5	4.7	4.11	4.61	3.005	5.28
14	Huifeng 1	Jiangsu,China	SRX6454365	1e-05	0.99999	Japonica	-7.48	-7.43	-6.87	-6.98	-6.92	-7.13
15	Yandao 8hao	Jiangsu,China	SRX6454339	1e-05	0.99999	Japonica	3.12	3.16	3.09	3.21	3.08	2.96
16	Sihao 4385	Jiangsu,China	SRX6454474	1e-05	0.99999	Japonica	2.94	2.75	2.89	2.71	2.53	2.54
17	Shengdao 14	Jiangsu,China	SRX6454410	1e-05	0.99999	Japonica	3.96	3.79	3.84	3.22	4.14	4
18	Wanqu 429bp	Jiangsu,China	SRX6454505	1e-05	0.99999	Japonica	3.42	2.56	1.89	2.85	2.36	2.54
19	Suijing 3hao	Heilongjiang, China	SRX6454468	1e-05	0.99999	Japonica	8.31	7.19	7.13	7.45	7.37	7.45
20	Ningjing 2hao	Jiangsu,China	SRX6454396	1e-05	0.99999	Japonica	-1.31	-1.24	-1.31	-1.22	-1.19	-1.14
21	Yanjing 9hao	Jiangsu,China	SRX6454332	1e-05	0.99999	Japonica	6.1	5.74	6.04	5.88	6.07	5.94
22	9522B	Jiangsu,China	SRX6454449	1e-05	0.99999	Japonica	5.02	5.42	4.76	4.92	5.4	5.61
23	Yangfujing 4901	Jiangsu,China	SRX6454333	1e-05	0.99999	Japonica	-3.03	-3.81	-4.68	-3.92	-4.53	-3.62
24	Xudao 25-7	Jiangsu,China	SRX6454313	1e-05	0.99999	Japonica	-2.15	-1.3	-1.65	-1.9	-1.65	-2.25
25	Wuyunjing 8hao	Jiangsu,China	SRX6454491	1e-05	0.99999	Japonica	2.16	2.41	2.4	2.33	2.62	2.45
26	Ningjinghui 260	Jiangsu,China	SRX6454398	1e-05	0.99999	Japonica	1.16	1.23	1.26	1.08	1.31	1.2
27	Qiyunuo 10hao	Jiangsu,China	SRX6454405	1e-05	0.99999	Japonica	2.39	3.1	2.74	2.72	2.83	2.92
28	Jingnuo 330	Anhui,China	SRX6454350	1e-05	0.99999	Japonica	7.15	7.15	6.98	6.83	7.31	7.13
29	Sihao 4141	Jiangsu,China	SRX6454443	1e-05	0.99999	Japonica	2	2.27	2.18	1.92	2.58	2.34
30	Huaidao 11hao	Jiangsu,China	SRX6454371	1e-05	0.99999	Japonica	5.5	5.1	4.7	5.4	5.25	5
31	Huaidao 8hao	Jiangsu,China	SRX6454368	1e-05	0.99999	Japonica	5.11	6.03	6.53	6.15	6.16	6.06
32	Hejing 1hao	Heilongjiang,China	SRX6454495	1e-05	0.99999	Japonica	4.19	4.35	4	4.31	4.59	4.5
33	Zhongguo 91	Japan	SRX6454481	1e-05	0.99999	Japonica	2.55	1.6	1.55	1.65	1.5	1.9
34	Kendao 13	Heilongjiang,China	SRX6454421	1e-05	0.99999	Japonica	6.08	5.6	5.87	5.8	5.49	5.71
35	Zhongjing 131	Jiangsu,China	SRX6454483	1e-05	0.99999	Japonica	2.96	4.28	4.38	3.97	3.92	3.53
36	Zaijinjing	Jiangsu,China	SRX6454462	1e-05	0.99999	Japonica	5.85	5.79	5.5	5.36	5.38	5.78
37	Wanjingnuo	Anhui,China	SRX6454487	1e-05	0.99999	Japonica	2.55	1.6	1.55	1.65	1.5	1.9
38	Hongnong 5hao	Jiangsu,China	SRX6454370	1e-05	0.99999	Japonica	2.1	2.11	1.68	1.81	1.85	1.95
39	Wunuoyihao	Jiangsu,China	SRX6454493	1e-05	0.99999	Japonica	2.5	2	2.3	2.4	2.1	2.1
40	Jianongnuo 2hao	Jiangsu,China	SRX6454341	1e-05	0.99999	Japonica	6	5.01	5.07	5.59	5.08	5.67
41	Kendao 19	Heilongjiang, China	SRX6454422	1e-05	0.99999	Japonica	5.46	6.52	5.26	5.45	5.18	5.92
42	Yujing 6hao	Henan,China	SRX6454464	1e-05	0.99999	Japonica	6.87	7.28	7.26	7.18	7.14	7.66
43	Zhongjing 9677	Jiangsu,China	SRX6454506	1e-05	0.99999	Japonica	5.56	5.35	6.27	5.86	5.49	5.71
44	IL38	Japan	SRX6454346	1e-05	0.99999	Japonica	3.75	3.5	4	3.5	4.2	4.4
45	RT61	Japan	SRX6454412	1e-05	0.99999	Japonica	-3	-3.55	-2.8	-2.5	-3.5	-4
46	Yueguang	Japan	SRX6454458	1e-05	0.99999	Japonica	-3.5	-3.6	-3.9	-3.5	-3.6	-3.5
47	Longjing 17	Heilongjiang, China	SRX6454386	1e-05	0.99999	Japonica	3.29	3.66	3.43	3.43	3.88	3.7
48	Xudao 4hao	Jiangsu,China	SRX6454311	1e-05	0.99999	Japonica	7.94	8.21	7.88	7.56	7.1075	7.26
49	Yandao 9hao	Jiangsu,China	SRX6454334	1e-05	0.99999	Japonica	2.5	3	2.92	2.9	2.85	2.95
50	Suyunuo	Jiangsu,China	SRX6454465	1e-05	0.99999	Japonica	3	3.24	3	2.8	2.75	2.59
51	Zhen9424	Jiangsu,China	SRX6454478	1e-05	0.99999	Japonica	5.92	6.01	6.04	5.92	5.78	5.58
52	Yangguang 200	Jiangsu,China	SRX6454336	1e-05	0.99999	Japonica	3.79	4.51	4.63	4.33	4.23	4.57
53	Wuyunjing 21hao	Jiangsu,China	SRX6454492	1e-05	0.99999	Japonica	5.44	6.25	6.15	6.24	5.89	5.96
54	Sihao 4280	Jiangsu,China	SRX6454472	1e-05	0.99999	Japonica	2.25	3.21	2.52	2.6	2.9	2.95
55	Lianjing 2hao	Jiangsu,China	SRX6454423	1e-05	0.99999	Japonica	6.5	7.38	7.75	7.3	7.3	6.3
56	Yanjing 8hao	Jiangsu,China	SRX6454335	1e-05	0.99999	Japonica	-2.4	-3.22	-2.63	-2.35	-2.67	-2.67
57	Xudao 3hao	Jiangsu,China	SRX6454314	1e-05	0.99999	Japonica	3.37	2.76	2.5	2.65	2.86	3.42
58	Xudao 5hao	Jiangsu,China	SRX6454312	1e-05	0.99999	Japonica	5.5	5.3	5.75	5.5	5.65	5.8
59	Zhengdao 18	Henan,China	SRX6454479	1e-05	0.99999	Japonica	2.67	2.5	2.51	2.65	2.6	2.75
60	Zhongzuo 93	Jiangsu,China	SRX6454484	1e-05	0.99999	Japonica	-2.25	-2.4	-1.45	-1.65	-1.68	-1.75
61	Huifeng 2	Jiangsu,China	SRX6454372	1e-05	0.99999	Japonica	2.55	2.6	3.13	2.5	3.41	3.23
62	Zhenghan 2hao	Henan,China	SRX6454482	1e-05	0.99999	Japonica	9.76	8.73	9.19	8.65	9.34	9.11
63	Qiutianxiaoding	Japan	SRX6454408	1e-05	0.99999	Japonica	3.25	3.1	3.62	3.52	3.75	3.22
64	Longjing 22	Heilongjiang, China	SRX6454392	1e-05	0.99999	Japonica	2.03	2.66	2.77	2.63	2.54	2.41
65	Longjing 25	Heilongjiang, China	SRX6454391	1e-05	0.99999	Japonica	9.29	8.19	8.13	9.89	7.69	8.35
66	Longjing 27	Heilongjiang, China	SRX6454390	1e-05	0.99999	Japonica	-1.8	-1.9	-1.9	-1.92	-1.65	-1.85
67	Songjing 10	Heilongjiang, China	SRX6454467	1e-05	0.99999	Japonica	-1.3	-1.2	-1.35	-1.2	-1.2	-1.25
68	Jindao 12	Tianjin,China	SRX6454343	1e-05	0.99999	Japonica	5.02	4.69	5.22	5.63	5.34	5.24
69	Qingkong	Jiangsu,China	SRX6454407	1e-05	0.99999	Japonica	3.57	2.95	3.22	3.03	3.58	3.31
70	Youzhiyueguang	Jiangsu,China	SRX6454357	1e-05	0.99999	Japonica	12.15	11.54	10.32	10.98	10.98	11.46
71	Kangbingyueguang	Jiangsu,China	SRX6454349	1e-05	0.99999	Japonica	2.86	2.7	2.49	2.71	2.61	2.88
72	Sujing 353	Jiangsu,China	SRX6454469	1e-05	0.99999	Japonica	4.52	4.52	5.04	4.69	4.56	4.42
73	Digludao	Jiangsu,China	SRX6454328	1e-05	0.99999	Japonica	6.74	7.27	7.54	7.21	7.1	7.31
74	Dongnong 430	Heilongjiang, China	SRX6454329	1e-05	0.99999	Japonica	-2.7	-2.58	-2.84	-2.06	-3.08	-2.88
75	Ludao	Jiangsu,China	SRX6454427	1e-05	0.99999	Japonica	1.65	1.75	2	2	2.05	1.8
76	Wanhuangdao	Jiangsu,China	SRX6454488	1e-05	0.99999	Japonica	4.15	4.23	3.54	3.48	3.9	4.15
77	Zaoshirihuangdao	Jiangsu,China	SRX6454456	1e-05	0.99999	Japonica	2.37	2.42	2.38	2.25	2.25	2.5
78	Luohanhuang	Jiangsu,China	SRX6454428	1e-05	0.99999	Japonica	6	6.59	7	7.11	7	6.5
79	Ebusinuodao	Jiangsu,China	SRX6454501	1e-05	0.99999	Japonica	2.39	2.26	2	2.5	2.9	2.5
80	Shenlenuo	Jiangsu,China	SRX6454436	1e-05	0.99999	Japonica	3.69	4.02	4.37	3.81	3.5	4.25
81	Yaxuenuo	Jiangsu,China	SRX6454331	1e-05	0.99999	Japonica	4.47	4.63	5.88	4.5	5.37	4.37
82	Xiepihuang	Jiangsu,China	SRX6454315	1e-05	0.99999	Japonica	2.75	3.51	3.55	3.5	3.4	3.4
83	Xiaobaidao	Jiangsu,China	SRX6454318	1e-05	0.99999	Japonica	5.5	4.42	4.45	5.25	5.1	5.15
84	Wumangyedao	Shanghai,China	SRX6454494	1e-05	0.99999	Japonica	6.7	7.04	6.79	6.63	6.62	6.25
85	Liaojing 287	Liaoning,China	SRX509686	1e-05	0.99999	Japonica	4.8	4.57	5.15	5.2	5	4.92
86	Liming B	Liaoning,China	SRX509774	1e-05	0.99999	Japonica	4.69	5.08	4.29	4.36	4.65	5.08
87	Weiguo	Liaoning,China	SRX509684	1e-05	0.99999	Japonica	2.3	2.25	2.35	2.35	2.05	2.45
88	Jindao 1hao	Shanxi,China	SRX509714	1e-05	0.99999	Japonica	2.28	2.37	2.99	2.66	2.52	2.3
89	Zhonghua 8hao	Beijing, China	SRX509830	1e-05	0.99999	Japonica	5.57	4.67	5.65	4.97	5.16	5.22
90	Laoguangtou 83	Heilongjiang,China	SRX509674	1e-05	0.99999	Japonica	4.85	5.92	6.48	6.2	5.75	5.23
91	Zaoshunonghu 6	Hunan, China	SRX509706	1e-05	0.99999	Japonica	7.5	7.56	7.11	7.88	6.5	7
92	Yangkenuo	Guizhou, China	SRX509846	1e-05	0.99999	Japonica	6.1	5.54	6.04	6.13	5.87	5.79
93	Guihuahuang	Jiangsu,China	SRX509710	1e-05	0.99999	Japonica	10.04	10.16	9.84	9.78	10.12	10
94	Huangkezaogan	Jiangsu,China	SRX509733	1e-05	0.99999	Japonica	-4.95	-3.88	-4.32	-4.5	-4.47	-3.85
95	Sujing 2hao	Jiangsu,China	SRX509722	1e-05	0.99999	Japonica	3.06	2.46	2.75	3.04	2.9	2.87
96	Ximaxian	Yunnan,China	SRX509769	1e-05	0.99999	Japonica	1.8	2.5	2.5	2.6	2.2	2.6
97	Putaohuang	Tianjin, China	SRX509847	1e-05	0.99999	Japonica	2.45	2.5	3.1	2.65	2.58	3.27
98	Gaoyangdiandao	Hebei,China	SRX509740	1e-05	0.99999	Japonica	6.46	6.83	6.52	7.82	6	7.64
99	Longhuamaohu	Hebei,China	SRX509690	1e-05	0.99999	Japonica	5.4	4.01	5.14	5.15	5.4	4.42
100	Zhonglou 1hao	Shanxi,China	SRX509692	1e-05	0.99999	Japonica	4.49	4.19	4.5	4.53	4.83	4.47
101	Feidongtangdao	Anhui, China	SRX509839	1e-05	0.99999	Japonica	11.93	11.57	12.36	11.94	11.88	11.57
102	Yelicanghua 2	Hebei,China	SRX509693	1e-05	0.99999	Japonica	8.51	8.51	8.83	8.4	8.25	7.5
103	Yelicanghua 1	Hebei,China	SRX509693	1e-05	0.99999	Japonica	-2.96	-2.96	-2.93	-2.31	-3.05	-3.06
104	Magunuo 1	Guizhou, China	SRX509835	1e-05	0.99999	Japonica	-3.72	-3.82	-5.71	-3.63	-4.3	-4
105	Magunuo 2	Guizhou, China	SRX509835	1e-05	0.99999	Japonica	-1.7	-1.4	-1.3	-1.16	-1.21	-1.19
106	Maguzi-2	Shanxi,China	SRX509835	1e-05	0.99999	Japonica	2.65	2.8	3	3	2.2	2.9
107	Maguzi-1	Shanxi,China	SRX509835	1e-05	0.99999	Japonica	-2.24	-2.76	-1.56	-2.34	-1.81	-1.7
108	Funingzipi	Hebei,China	SRX509681	1e-05	0.99999	Japonica	2.55	1.6	1.55	1.65	1.5	1.9
109	Cungu	Shanxi,China	SRX509795	0.003932	0.996068	Japonica	8.57	7.96	6.9	7.88	8.88	7.64
110	Xiangnuodao	Jiangsu,China	SRX6454320	0.004946	0.995054	Japonica	8.3	7.71	7.56	8.01	7.61	7.78
111	Huajing 6hao	Jiangsu,China	SRX6454367	0.005045	0.994955	Japonica	3.02	2.52	2.67	2.97	1.73	2.28
112	Dongzheng 1640	Jiangsu,China	SRX6454330	0.005855	0.994145	Japonica	3.5	3.4	3.8	3.62	4.09	3.3
113	Guangkexiangnuo	Guangxi,China	SRX510180	0.006589	0.993411	Japonica	6.16	6.49	6	6.72	6	6.25
114	Wandao 68	Anhui,China	SRX6454489	0.00852	0.99148	Japonica	3.35	3	2.79	3.24	2.82	3.33
115	Yuyannuo	Yunnan,China	SRX509854	0.00876	0.99124	Japonica	2.11	2.25	2.04	1.79	2.07	2.21
116	Shanjiugu	Sichuan,China	SRX509743	0.010095	0.989905	Japonica	4.19	4.35	4	4.31	4.59	4.5
117	Dianjingyou 1hao	Yunnan,China	SRX510054	0.011013	0.988987	Japonica	3.57	2.97	2.74	2.82	2.88	3.17
118	Xiangjing 9407	Jiangsu,China	SRX6454319	0.012999	0.987001	Japonica	2.49	2.15	2.2	2.65	2.2	1.85
119	Xiushui 115	Zhejiang, China	SRX509712	0.014756	0.985244	Japonica	-4.28	-4.66	-3.8	-4.49	-3.3	-4.51
120	Longnuo 3hao	Heilongjiang, China	SRX6454394	0.018332	0.981668	Japonica	1.75	1.75	2	1.8	1.95	1.85
121	Zhongjing 212	Jiangsu,China	SRX6454476	0.018941	0.981059	Japonica	4.84	4.18	4.71	4.56	4.94	4.54
122	Sihao 4259	Jiangsu,China	SRX6454471	0.0193	0.9807	Japonica	1.15	1.15	1.1	1.1	1.15	1.2
123	Wanlixian	Hunan, China	SRX509837	0.019369	0.980631	Japonica	-3.89	-5.35	-4.38	-4.82	-4.45	-4.8
124	Haobayong 1	Yunnan,China	SRX509837	0.019369	0.980631	Japonica	-3.95	-3.81	-3.48	-3.56	-3.34	-3.58
125	Liusha 1hao	Guangxi,China	SRX509715	0.01937	0.98063	Japonica	6.35	8	6.81	7.82	7.77	8.14
126	Longjing 28	Heilongjiang, China	SRX6454389	0.019735	0.980265	Japonica	7.15	7.15	6.98	6.83	7.31	7.13
127	Zhongjing 438	Jiangsu,China	SRX6454475	0.020793	0.979207	Japonica	2.45	2.26	2.3	2.43	2.38	2.29
128	Haolvguangzhan	Guizhou, China	SRX510187	0.020987	0.979013	Japonica	1.65	1.75	2	2	2.05	1.8
129	863B	Jiangsu,China	SRX6454450	0.02349	0.97651	Japonica	5.64	5.66	5.68	6.05	5.43	5.84
130	Sihao 4029	Jiangsu,China	SRX6454437	0.02454	0.97546	Japonica	4.22	3.86	3.59	3.62	3.58	3.69
131	Longdao 6hao	Heilongjiang, China	SRX6454416	0.031091	0.968909	Japonica	1.44	2.31	1.81	1.82	2.02	1.93
132	Longdao 8hao	Heilongjiang, China	SRX6454388	0.031652	0.968348	Japonica	2.53	2.45	3.01	2.8	2.45	2.57
133	Longdao 5hao	Heilongjiang, China	SRX6454415	0.032036	0.967964	Japonica	-1.25	-1.25	-1.3	-1.2	-1.2	-1.25
134	Dongzhengwuyunjing 21	Jiangsu,China	SRX6454502	0.03317	0.96683	Japonica	4.26	4.96	4.71	4.49	4.52	4.54
135	Feienuo	Guizhou, China	SRX510184	0.03538	0.96462	Japonica	4.47	4.68	5.61	5.17	4.92	5.25
136	Jindao 1007	Tianjin,China	SRX6454344	0.039048	0.960952	Japonica	2.36	2.29	2.45	2.2	2.45	2.36
137	Lianjing 4hao	Jiangsu,China	SRX6454424	0.039074	0.960926	Japonica	2.93	2.72	3.32	2.62	3.63	3.4
138	Sihao 4041	Jiangsu,China	SRX6454442	0.044324	0.955676	Japonica	4.8	4.57	5.15	5.2	5	4.92
139	Mudanjiang 28	Heilongjiang, China	SRX6454432	0.049027	0.950973	Japonica	-3.44	-3.85	-3.71	-3.81	-4.04	-4.06
140	Longdun 106	Heilongjiang, China	SRX6454387	0.051933	0.948067	Japonica	9.65	10.72	11.81	10.64	10.96	10.78
141	Nuohangu	Yunnan,China	SRX6454401	0.052126	0.947874	Japonica	-1.15	-1.34	-1.52	-1.16	-0.92	-1.16
142	Yandao 6hao	Jiangsu,China	SRX6454340	0.052237	0.947763	Japonica	2.78	3.29	3.97	3.3	3.83	3.39
143	Huaidao 9hao	Jiangsu,China	SRX6454369	0.053128	0.946872	Japonica	4.49	5.12	6.2	5.62	5.13	4.95
144	Sihao 4081	Jiangsu,China	SRX6454441	0.053383	0.946617	Japonica	-3.07	-2.2	-3.9	-4.06	-2.82	-2.77
145	Lincangwazuhangu	Yunnan,China	SRX6454417	0.053526	0.946474	Japonica	4.75	4.66	3.67	4.32	4.43	4.67
146	Haomake	Yunnan,China	SRX509843	0.059274	0.940726	Japonica	5.84	6.58	6.6	6.62	6.83	6.43
147	Biaojiyongzijing	Jiangsu,China	SRX6454446	0.069744	0.930256	Japonica	5.46	6.52	5.26	5.45	5.18	5.92
148	M1004	Jiangsu,China	SRX6454425	0.070248	0.929752	Japonica	2.24	2.25	2.04	1.79	2.07	2.21
149	A7444	Jiangsu,China	SRX6454452	0.074845	0.925155	Japonica	2.32	2.35	2.08	2.08	2.65	2.52
150	Niaw Ma-dan	Indonesia	SRX6454434	0.077984	0.922016	Japonica	4.95	4.79	4.05	4.57	4.75	5.13
151	Xiangwanxian 17	Hunan,China	SRX6454317	0.101909	0.898091	Indica	10.76	13.03	13.14	12.26	13.13	12.63
152	Tijin	Jiangsu,China	SRX6454490	0.102659	0.897341	Japonica	4.19	4.35	4	4.31	4.59	4.5
153	Huhui 628	Hunan, China	SRX509687	0.103335	0.896665	Indica	7.95	7.11	6.83	7.82	6	7.64
154	Huanghuazhan	Hunan,China	SRX6454364	0.103606	0.896394	Indica	7.6	6.47	6.45	6.06	6.92	7.12
155	Qutube-n	Indonesia	SRX6454406	0.106556	0.893444	Japonica	2.27	2.35	2.08	2.08	2.65	2.52
156	Cbao	Anhui,China	SRX6454323	0.106651	0.893349	Japonica	4.26	4.28	4.65	4.38	4.84	4.33
157	Ningjinghui 237	Jiangsu,China	SRX6454395	0.108349	0.891651	Japonica	-2.34	-2.39	-2.26	-2.3	-2.38	-2.69
158	Huajing 5hao	Jiangsu,China	SRX6454366	0.115634	0.884366	Japonica	4.52	4.63	4.93	4.98	5.23	5.16
159	Longdao 19hao	Heilongjiang, China	SRX6454420	0.121847	0.878153	Japonica	10.04	10.16	9.84	9.78	10.22	10
160	BULUH BAWU	Indonesia	SRX6454321	0.122566	0.877434	Japonica	1.61	1.67	1.55	1.39	1.35	1.29
161	Sihao 4082	Jiangsu,China	SRX6454444	0.123566	0.876434	Japonica	2.6	3.26	3.17	2.62	2.6	2.5
162	GUNDIL PUTIH	Indonesia	SRX6454498	0.127746	0.872254	Japonica	4.9	4.96	6.03	5.58	5.46	5.16
163	Longdao 18hao	Heilongjiang, China	SRX6454400	0.14829	0.85171	Japonica	3.87	3.71	3.76	3.45	3.96	3.75
164	Nonglinnuo 4hao	Jiangsu,China	SRX6454397	0.148767	0.851233	Japonica	3.06	2.8	3.47	3.29	3.25	2.88
165	CAMOR	Indonesia	SRX6454322	0.149575	0.850425	Japonica	3.53	3.24	3.54	3.24	3.66	3.96
166	Gendjah Gempol	Indonesia	SRX6454499	0.177007	0.822993	Admixture	7.03	6.68	6.19	6.01	5.89	6.81
167	Nanton 53	Indonesia	SRX6454433	0.207399	0.792601	Admixture	4.17	4.04	3.88	3.81	3.64	4
168	Ninghui 21	Jiangsu,China	SRX509777	0.211296	0.788704	Admixture	3.26	3.1	3.14	3.11	3.1	3.32
169	Sihao 4031	Jiangsu,China	SRX6454440	0.235474	0.764526	Admixture	3.36	3.23	3.33	3.5	3.22	3.06
170	RODJOLELE	Indonesia	SRX6454411	0.273839	0.726161	Admixture	4.88	5.4	5.34	4.79	5.86	5.37
171	Nannongjing 1R	Jiangsu,China	SRX6454430	0.279353	0.720647	Admixture	-1.88	-2.69	-2.41	-2.1	-2.51	-1.7
172	PeiC122	Hunan, China	SRX509709	0.368026	0.631974	Admixture	5.51	6.68	6.65	6.7	6.03	5.64
173	Sibeitichao 6	Beijing, China	SRX510189	0.374141	0.625859	Admixture	7.1	6.85	6.46	7.82	6	7.64
174	SH189	Jiangsu,China	SRX6454409	0.450445	0.549555	Admixture	10.09	9.07	10.06	10.05	9.81	9.6
175	Yuzhenxiang	Hunan,China	SRX6454461	0.560083	0.439917	Admixture	4.8	4.56	4.83	4.86	4.93	4.66
176	Chiguhong	Jiangsu,China	SRX6454324	0.604845	0.395155	Admixture	12.09	11.61	10.99	11.3	11.83	11.94
177	Baoxintaihuqing	Jiangsu,China	SRX6454453	0.636419	0.363581	Admixture	4.66	5.18	6.35	5.17	5.47	5.08
178	Shentai B	Guangdong,China	SRX6454435	0.64311	0.35689	Admixture	2.6	2.5	2.35	2.23	2.44	2.52
179	Malaihong	Jiangsu,China	SRX6454426	0.693965	0.306035	Admixture	7.18	5.39	5.05	5.9	6.11	6.31
180	Fanhaopi	Yunnan,China	SRX509744	0.754214	0.245786	Admixture	3.5	3.65	4.5	4.6	4	3.75
181	BOEGI BOERA	Indonesia	SRX6454445	0.760293	0.239707	Admixture	10.4	9.72	11.62	10.78	11.11	10.12
182	Xibaizhan	Sichuan,China	SRX509793	0.790921	0.209079	Admixture	7.02	6.18	6.24	7.04	6.17	6.34
183	Xiangchuanwuxinbaimi	Jiangsu,China	SRX6454485	0.793026	0.206974	Admixture	8.06	7.27	7.43	7.9	7.77	8.04
184	Shengtangqing	Jiangsu,China	SRX6454413	0.813613	0.186387	Admixture	3.06	2.72	2.82	3.12	2.92	2.65
185	IR661-1-2	Philippines	SRX509822	0.826401	0.173599	Admixture	-3.5	-3	-2.55	-3.5	-3	-2.55
186	IR661-1-1	Philippines	SRX509822	0.826401	0.173599	Admixture	2.74	1.86	2.72	2.66	2.79	2.39
187	Menjiadign 2	Hainan, China	SRX509782	0.841156	0.158844	Admixture	7.66	6.88	7.55	7.7	7.71	7.4
188	Jiangpuchangliheimidao	Jiangsu,China	SRX6454342	0.847492	0.152508	Indica	2.26	3.2	3.79	3.44	3.5	2.94
189	C418	Beijing, China	SRX510012	0.892113	0.107887	Indica	-6.92	-7.21	-7.15	-7.62	-6.77	-6.78
190	Menjiagao 1	Hainan, China	SRX509752	0.896915	0.103085	Indica	2.64	2.88	2.73	2.81	3.14	3
191	Baoxie-7B	Hunan, China	SRX509818	0.900157	0.099843	Indica	4.04	3.43	3.18	3.69	3.51	3.88
192	Yuedao 108	Vietnam	SRX6454359	0.907785	0.092215	Indica	4.81	4.77	5.62	5.73	5.07	4.69
193	Yuedao 107	Vietnam	SRX6454358	0.910116	0.089884	Indica	4.21	4.06	4.1	4.31	4.29	4.2
194	Zaoshuxiangheimi	Guangdong,China	ERS005992	0.920778	0.079222	Indica	1.25	1.75	1.7	1.6	1.75	1.7
195	Zaoshuxianghei	Guangxi,China	SRX509821	0.920778	0.079222	Indica	2.22	2.08	2.14	1.78	2.01	1.85
196	Yuedao 43	Vietnam	SRX6454379	0.928825	0.071175	Indica	4.88	5.76	5.92	5.82	5.72	5.41
197	Hongjiaozhan	Jiangsu,China	SRX6454504	0.932842	0.067158	Indica	6.27	5.76	5.99	5.94	6.13	5.91
198	Xiangxiandao 10hao	Hunan,China	SRX6454486	0.935761	0.064239	Indica	3.58	3.55	3.17	2.94	3.06	2.98
199	L301B	Hunan, China	SRX509815	0.946757	0.053243	Indica	-2.42	-2.34	-2.19	-2.79	-2.22	-2.44
200	Shengyou 2hao	Guangdong,China	SRX6454414	0.947474	0.052526	Indica	5.33	5.55	6.5	5.61	5.28	5.56
201	Qiyuexian	Guangxi,China	SRX509760	0.949037	0.050963	Indica	2.85	2.4	2.6	2.5	2.85	3.5
202	Nongxiang 18	Hunan,China	SRX6454419	0.950072	0.049928	Indica	6.9	6.5	6.5	7.15	6.5	6.5
203	Hongainuo	Guangxi,China	SRX509756	0.950457	0.049543	Indica	1.8	1.75	1.55	1.75	1.55	1.6
204	Nongxiang 25	Hunan,China	SRX6454402	0.950631	0.049369	Indica	14.43	12.56	12.1	12.14	13.08	13.22
205	Baikenuo	Jiangsu,China	SRX6454454	0.950631	0.049369	Indica	8.01	7.09	6.91	6.99	6.76	6.79
206	Nongxiang 21	Hunan,China	SRX6454399	0.952552	0.047448	Indica	6.75	7.47	6.67	7.08	6.87	6.95308
207	Zigu	Jiangsu,China	SRX6454508	0.954765	0.045235	Indica	6.24	6.26	6.83	6.5	6.45	6.15
208	Jinxibai	Jiangxi,China	SRX509754	0.957844	0.042156	Indica	3.63	2.81	2.86	2.83	3.64	3.62
209	Lengshuinuo	Yunnan,China	SRX510183	0.958047	0.041953	Indica	3.3	3.92	4.25	3.48	3.76	3.78
210	Hongmangshajing	Jiangsu,China	SRX6454503	0.958578	0.041422	Indica	2.26	1.81	1.73	1.87	1.95	1.71
211	Zimi	Yunnan,China	SRX509856	0.958752	0.041248	Indica	2.88	3.12	2.65	3.3	2.64	3.05
212	Arias	Indonesia	SRX6454451	0.959773	0.040227	Indica	2.95	2.73	2.69	2.77	2.93	3.07
213	Zaoxian 240	Anhui, China	SRX509861	0.961993	0.038007	Indica	2.93	2.98	3.1	3.06	3.27	2.86
214	Qingsiai 16B	Guangdong,China	SRX509683	0.963562	0.036438	Indica	5.92	5.6	6.09	5.77	6.01	6.27
215	Jiangnongzao 1hao	Jiangxi,China	SRX509775	0.96413	0.03587	Indica	4.4	4	3.75	4.48	4.45	4.57
216	Minbeiwanxian	Fujian, China	SRX509852	0.965285	0.034715	Indica	3.68	3.62	3.95	3.39	3.62	3.32
217	Zhenshan 97B	Zhejiang, China	SRX509803	0.966161	0.033839	Indica	-2.54	-2.12	-2.77	-1.92	-2.84	-2.18
218	Qitougu 1	Yunnan,China	SRX509801	0.967568	0.032432	Indica	7.5	8.8	8.15	8.67	8.57	8.62
219	Qitougu 2	Hunan,China	SRX509801	0.967568	0.032432	Indica	7.41	6.85	6.01	6.69	6.49	7.03
220	Jinbaoyin	Fujian, China	SRX509755	0.969493	0.030507	Indica	2.77	2.2	2.21	2.59	2.95	2.67
221	Chuan 5xian	Sichuan,China	SRX6454325	0.96956	0.03044	Indica	6.53	5.35	6.5	6.59	6.4	6.5
222	Xiangdao	Henan,China	SRX509848	0.969816	0.030184	Indica	3.56	4.03	4	3.55	3.98	3.92
223	Ⅱ-32B	Hunan,China	SRX6454373	0.969871	0.030129	Indica	3.75	4.42	3.74	3.97	3.78	4.07
224	Zaoxian 14	Anhui, China	SRX510025	0.970448	0.029552	Indica	1.82	2.07	2.06	1.96	2.24	2.15
225	Beizinuo	Yunnan,China	SRX509857	0.970457	0.029543	Indica	3.83	3.81	3.74	4.11	3.32	4.01
226	Chengnongshuijing	Sichuan,China	SRX509708	0.971318	0.028682	Indica	9.09	9.52	8.98	9.5	9.04	8.89
227	Hainanxian R	Hainan,China	SRX6454497	0.97142	0.02858	Indica	6.5	6.65	5.94	6.5	6.65	5.94
228	Dianrui 409B	Yunnan,China	SRX509685	0.971848	0.028152	Indica	3.7	3.25	3.37	3.41	3.55	3.44
229	Jinyou 1hao	Fujian, China	SRX509707	0.975298	0.024702	Indica	5.73	5.55	6.81	6.7	5.63	5.51
230	IR36	Philippines	SRX510159	0.976514	0.023486	Indica	7.64	7.89	6.64	7.19	7.4	7.57
231	Laozaogu	Yunnan,China	SRX510182	0.977355	0.022645	Indica	1.9	1.7	1.6	1.75	1.85	1.7
232	Chuan 6xian	Sichuan,China	SRX6454326	0.978057	0.021943	Indica	1.6	2.51	2.45	2.46	2.5	2.15
233	Jinnante B	Hunan, China	SRX509680	0.978395	0.021605	Indica	3.45	3.24	2.45	3.36	2.73	2.99
234	Aimi	Jiangxi,China	SRX509836	0.978765	0.021235	Indica	2.21	2.19	1.97	2.02	2	2.19
235	Qitoubaigu 3	Yunnan,China	SRX509736	0.97924	0.02076	Indica	3.33	3.24	3.45	3.27	3.2	3.15
236	Yuedao 22	Vietnam	SRX6454363	0.982133	0.017867	Indica	6.76	7.63	6.79	7.3	7.23	7.17
237	Xiangai B	Jiangxi,China	SRX509779	0.983773	0.016227	Indica	6.14	6.94	7.48	6.88	7.54	6.78
238	Yizhixiang	Fujian, China	SRX509859	0.985578	0.014422	Indica	2.45	3.21	2.79	2.5	2.95	3.03
239	Xiangwanxian 3hao	Hunan, China	SRX509704	0.9859	0.0141	Indica	4.5	4.87	4.22	4.6	3.92	4.42
240	Taizhongxianxuan 2	Taiwan, China	SRX509726	0.986058	0.013942	Indica	3.41	3.32	2.49	2.89	2.67	3.33
241	Youzhan	Guizhou,China	SRX509849	0.987516	0.012484	Indica	-2.53	-2.62	-3.01	-3.2	-2.81	-2.42
242	Sanlicun	Shanxi,China	SRX509748	0.988043	0.011957	Indica	2.59	3.35	3.5	3.14	2.96	2.89
243	Yuetai B	Guangdong,China	SRX6454463	0.988399	0.011601	Indica	6.9	7.24	7.16	7.29	6.65	7.18
244	Shufeng 101	Sichuan,China	SRX509694	0.991811	0.008189	Indica	2.14	1.945	2.15	2.01	2.05	2.1
245	Yuedao 24	Vietnam	SRX6454353	0.992901	0.007099	Indica	6.41	6.25	6.55	6.02	6.07	6.5
246	Ziyeyingxiandao	Guangdong,China	SRX6454507	0.994938	0.005062	Indica	2.94	2.91	3.14	2.75	2.96	2.77
247	88B	Jiangsu,China	SRX509688	0.995626	0.004374	Indica	7.68	6.5	7.26	7.62	7.51	7.52
248	Qiuqianbai	Anhui, China	SRX510178	0.995899	0.004101	Indica	8.94	8.58	9.15	8.9	8.79	8.56
249	Yuedao 62	Vietnam	SRX6454383	0.996422	0.003578	Indica	6.88	7.24	7.05	7.27	7.48	7.05
250	80B	Hunan, China	SRX509772	0.999149	0.000851	Indica	4.67	5.47	6.2	5.75	5.72	6.42
251	Fengyouwan 8hao	Hunan,China	SRX6454500	0.99999	1e-05	Indica	8.04	7.68	6.66	7.52	7.5	7.22778
252	Diantun502xuanzao	Yunnan,China	SRX6454327	0.99999	1e-05	Indica	8.49	7.81	7.28	7.7	7.58	8.01
253	Minghui 63	Fujian,China	SRX6454431	0.99999	1e-05	Indica	-1.62	-1.97	-1.44	-1.31	-1.25	-3.46
254	Yuedao 13	Vietnam	SRX6454362	0.99999	1e-05	Indica	6.06	4.71	6.52	6.1	6.71	6.41
255	Yuedao 68	Vietnam	SRX6454460	0.99999	1e-05	Indica	7.38	7.48	8.18	8.14	7.51	7.28
256	IR64	Philippines	SRX6454347	0.99999	1e-05	Indica	-2.23	-2.09	-2.03	-1.98	-1.95	-2.27
257	Yuedao 49	Vietnam	SRX6454377	0.99999	1e-05	Indica	-3.38	-3.04	-2.86	-2.84	-2.91	-2.95
258	Yuedao 50	Vietnam	SRX6454376	0.99999	1e-05	Indica	4.94	3.84	5.05	4.5	4.6	4.78
259	Yuedao 48	Vietnam	SRX6454378	0.99999	1e-05	Indica	3.72	4.15	4.38	3.72	4.5	3.47
260	Yuedao 3	Vietnam	SRX6454354	0.99999	1e-05	Indica	5.8	6.63	5.65	5.68	6.17	6.31
261	TAI-4	Malaysia	SRX6454466	0.99999	1e-05	Indica	4.98	4.71	5.32	5.09	5.16	5.14
262	Yuedao 66	Vietnam	SRX6454459	0.99999	1e-05	Indica	4.75	4.7	5.46	5.1	4.5	4.75
263	Yuedao 12	Vietnam	SRX6454361	0.99999	1e-05	Indica	5.51	5.5	4.5	5.4	4.5	4.5
264	IR20	Philippines	SRX6454348	0.99999	1e-05	Indica	6.42	6.22	6.23	6.37	6.37	5.94
265	Yuedao 109	Vietnam	SRX6454360	0.99999	1e-05	Indica	6.35	7.22	6.36	6.7	6.82	6.7
266	Yuedao 55	Vietnam	SRX6454375	0.99999	1e-05	Indica	2.28	2.45	2.33	2.44	2.09	2.65
267	Qimiaoxiang 2hao	Guangdong,China	SRX6454404	0.99999	1e-05	Indica	4.71	4.89	4.5	4.61	4.64	4.81
268	Qing 7	Jiangsu,China	SRX6454403	0.99999	1e-05	Indica	6.44	5.88	6.24	6.46	6.14	6.28
269	Yuedao 9	Vietnam	SRX6454457	0.99999	1e-05	Indica	8.03	7.71	7.65	7.63	7.42	7.6
270	Yuedao 37	Vietnam	SRX6454381	0.99999	1e-05	Indica	-1.09	-1.6	-1.61	-1.53	-1.57	-1.68
271	Yuedao 61	Vietnam	SRX6454384	0.99999	1e-05	Indica	7.06	6.9	6.33	6.31	6.42	6.96
272	Yuedao 41	Vietnam	SRX6454380	0.99999	1e-05	Indica	7.14	7.62	8.05	7.14	7.62	8.05
273	Yuedao 32	Vietnam	SRX6454382	0.99999	1e-05	Indica	6.53	6.72	6.29	5.61	6.13	6.32
274	IR112	Philippines	SRX6454345	0.99999	1e-05	Indica	2.91	2.78	3.23	3.12	3.13	2.74
275	Suwujing	Jiangsu,China	SRX6454470	0.99999	1e-05	Indica	7.16	7.08	7.35	7.06	7.51	7.4
276	LongtepuB	Fujian,China	SRX6454393	0.99999	1e-05	Indica	-2.5	-2.5	-2.2	-2.5	-2.6	-2.35
277	Yimuhu	Jiangsu,China	SRX6454356	0.99999	1e-05	Indica	2.72	3.54	3.36	3.35	3.3	3.35
278	Longdao 14hao	Heilongjiang, China	SRX6454418	0.99999	1e-05	Indica	6.5	6.56	5.92	5.5	6.52	6.25
279	Xu91075	Jiangsu,China	SRX6454316	0.99999	1e-05	Indica	7.16	6.87	6.64	6.47	6.63	6.59
280	Haobuqia	Jiangsu,China	SRX6454496	0.99999	1e-05	Indica	14.27	13.86	14.21	13.79	14.03	14.2
281	SHN1	Jiangsu,China	SRX6454438	0.99999	1e-05	Indica	12.02	12.25	12.12	12.22	12.52	12.35
282	Zhengdao 10hao	Jiangsu,China	SRX6454480	0.99999	1e-05	Indica	-3.69	-3.73	-3.19	-3.01	-3.3	-3.73
283	Zajiaohaigu	Hainan,China	SRX6454455	0.99999	1e-05	Indica	-3.22	-3.09	-2.91	-3.35	-2.95	-3.17
284	Biwusheng	Yunnan,China	SRX509858	0.99999	1e-05	Indica	-1.98	-2.11	-2.41	-2.12	-2.28	-2.01
285	Xianggu 1	Yunnan,China	SRX509768	0.99999	1e-05	Indica	7.62	8.34	8.51	8.43	8.69	8.07
286	Xianggu 2	Yunnan,China	SRX509768	0.99999	1e-05	Indica	8.86	8.87	8.99	8.86	8.19	8.64
287	Honggu 3	Yunnan,China	SRX509753	0.99999	1e-05	Indica	8.86	8.97	8.99	8.46	8.19	8.64
288	Laohongdao	Shanxi,China	ERS005998	0.99999	1e-05	Indica	-3.21	-3.9	-3.97	-3.7	-3.79	-3.36
289	Honggu 2	Shanxi,China	SRX509798	0.99999	1e-05	Indica	7.81	8.87	9.83	8.65	9.51	8.72
290	Honggu 1	Yunnan,China	ERS006390	0.99999	1e-05	Indica	2.6	2.68	2.8	2.5	2.25	2.55
291	Honggu 4	Sichuan,China	SRX509753	0.99999	1e-05	Indica	3.82	3.63	3.89	4.27	4.03	3.76
292	Nanxiongzaoyou	Guangdong,China	SRX509820	0.99999	1e-05	Indica	3.51	3.79	3.39	3.45	3.7	3.49
293	Guichao 2hao	Guangdong,China	SRX509700	0.99999	1e-05	Indica	1.36	1.61	1.6	1.79	1.72	1.65
294	Xugunuo	Hunan, China	SRX509826	0.99999	1e-05	Indica	5.18	5.36	4.45	4.73	5.18	5.36
295	76--1	Jiangsu,China	SRX509825	0.99999	1e-05	Indica	6.92	6.98	6.45	6.21	6.56	7
296	Huangsiguizhan	Guangdong,China	SRX509703	0.99999	1e-05	Indica	4.35	4.24	4.3	4.57	4.32	4.2
297	Xiangwanxian 1hao	Hunan, China	SRX509828	0.99999	1e-05	Indica	2.35	1.95	1.95	2.4	2.25	2
298	Taishannuo	Guangdong,China	SRX509699	0.99999	1e-05	Indica	5.88	6.75	6.36	5.4	5.9	5.5
299	Huke 3hao	Shanghai,China	SRX509701	0.99999	1e-05	Indica	2.92	3.22	3.59	2.83	3.16	3.43
300	Aimakang	Sichuan,China	SRX509831	0.99999	1e-05	Indica	7.82	7.91	7.99	8.74	9.32	8.33
301	Nanjing 11hao	Jiangsu,China	SRX509809	0.99999	1e-05	Indica	3.51	2.75	3.39	2.85	3.69	3.61
302	Bawangbian 1	Hubei,China	SRX509717	0.99999	1e-05	Indica	4.6	4.25	5.58	5.29	4.5	4.82
303	Xiangaizao 10hao	Hunan, China	SRX509679	0.99999	1e-05	Indica	3.63	3.26	3.68	3.47	3.5	3.69
304	Zhuzhen B	Hunan, China	SRX509817	0.99999	1e-05	Indica	2.21	1.5	2.09	1.83	2.17	1.83
305	Gzhenshan 97B	Sichuan,China	SRX509819	0.99999	1e-05	Indica	7.62	8.2	8.35	8.04	8.29	7.96
306	Chaoyang 1hao	Hunan, China	SRX509814	0.99999	1e-05	Indica	3.26	3.21	3.51	3.58	3.67	3.31
307	Erjiunan 1hao	Zhejiang, China	SRX509813	0.99999	1e-05	Indica	6.36	6.69	6.3	6.37	5.25	6.25
308	Guangluai 15	Guangxi,China	SRX509816	0.99999	1e-05	Indica	5.43	6.27	6.51	6.68	6.49	6.15
309	Aijiaonante	Zhejiang,China	SRX509677	0.99999	1e-05	Indica	5.08	5.03	4.36	4.78	4.53	4.85
310	Chengduai 3hao	Sichuan,China	SRX509695	0.99999	1e-05	Indica	8.86	8.87	8.99	8.86	8.19	8.64
311	Gongju 73	Yunnan,China	SRX509697	0.99999	1e-05	Indica	3.54	3.68	3.36	3.28	3.22	3.69
312	Jiabala	Guangxi,China	SRX509698	0.99999	1e-05	Indica	3.99	3.96	3.72	3.82	3.8	4.07
313	Xiangzaoxian 7hao	Hunan, China	SRX509771	0.99999	1e-05	Indica	7.36	7.62	7.53	7.61	8.04	7.5
314	Chenwan 3hao	Hunan, China	SRX509833	0.99999	1e-05	Indica	2.23	2.46	2.1	2.02	2.01	2.2
315	Zhenxian 232	Jiangsu,China	SRX509833	0.99999	1e-05	Indica	1.95	2.21	2.09	2.08	1.97	2.26
316	Benbanggu-2	Yunnan,China	SRX509735-2	0.99999	1e-05	Indica	11.08	10.64	11.46	11.04	11.1	11.15
317	Benbanggu-1	Yunnan,China	SRX509735-1	0.99999	1e-05	Indica	7.55	6.07	7.5	6.96	6.48	6.89
318	Ersiniu	Guangdong,China	SRX509731	0.99999	1e-05	Indica	12.38	12.63	12.09	12.39	11.64	12.26
319	Zegu	Guizhou, China	SRX509794	0.99999	1e-05	Indica	-4.65	-5	-4.35	-4.65	-4.75	-4.35
320	Hanmadao 2	Henan,China	SRX509705	0.99999	1e-05	Indica	3.82	3.36	3.46	3.65	3.56	3.94
321	Hanmadao 1	Henan,China	SRX509738	0.99999	1e-05	Indica	3.8	3.81	3.87	3.8	3.89	4.08
322	Mamagu 1	Sichuan,China	SRX509766	0.99999	1e-05	Indica	10.22	10.27	9.26	9.99	10.55	9.23
323	Mamagu 2	Sichuan,China	SRX509766	0.99999	1e-05	Indica	6.15	6.13	6.05	6.11	5.89	5.85
324	Maweizhan 4	Guizhou, China	SRX509855	0.99999	1e-05	Indica	10.34	12.65	13.28	10.9	11.97	11.13
325	Maweizhan 3	Yunnan,China	SRX509855	0.99999	1e-05	Indica	8.86	8.97	8.99	8.46	8.19	8.64
326	Maweizhan 2	Guangdong,China	SRX509855	0.99999	1e-05	Indica	7.5	7.3	7.3	6.5	7.17	6.68
327	Maweizhan 1	Hunan,China	SRX509855	0.99999	1e-05	Indica	3.99	3.44	4.18	3.67	3.5	3.71
328	Maweizhan 5	Hubei,China	SRX509855	0.99999	1e-05	Indica	1.87	1.63	1.53	2.13	2.1	2.07
329	Maweizhan 6	Zhejiang, China	SRX509855	0.99999	1e-05	Indica	0.9	0.95	1.1	0.85	0.95	1.1
330	Hengxianliangchun 2	Guangxi,China	SRX509840	0.99999	1e-05	Indica	5.01	4.91	5.02	5.06	4.83	5.07
331	Hengxianliangchun 1	Guangxi,China	SRX509840	0.99999	1e-05	Indica	3.66	3.3	3.71	3.44	3.49	3.62
332	Leihuozhan	Anhui, China	SRX509841	0.99999	1e-05	Indica	15.49	14.93	15.46	15.12	14.97	15.47
333	Liuyezhan	Hubei,China	SRX509786	0.99999	1e-05	Indica	6	5.24	6.46	5.5	6	5.5
334	Zhongnong 4hao	Sichuan,China	SRX509851	0.99999	1e-05	Indica	2.26	2.7	2.44	2.37	2.23	2.49
335	Meihuanuo	Sichuan,China	SRX509749	0.99999	1e-05	Indica	3.44	3.75	3.82	2.86	3.61	3.79
336	Xiaobaimi	Guizhou, China	SRX509860	0.99999	1e-05	Indica	2.6	2.58	2.5	2.95	3.03	3.23
337	Baikehualuo	Guangdong,China	SRX509785	0.99999	1e-05	Indica	9.01	8.9	9.2	9.27	8.82	8.86
338	Yienchangtanqingzhan	Hubei,China	SRX509789	0.99999	1e-05	Indica	4	4.15	3.95	4.05	3.35	4
339	Nantehao 3	Hainan,China	SRX509730-3	0.99999	1e-05	Indica	13.54	13.8	14.08	14.24	13.16	13.63
340	Nantehao 2	Jiangxi,China	SRX509730-2	0.99999	1e-05	Indica	7.76	8.87	9.83	8.65	9.51	8.72
341	Nantehao 1	Jiangxi,China	SRX509730-1	0.99999	1e-05	Indica	4.1	3.58	4.11	4.06	4.14	3.98
342	Jiefangxian	Jiangxi,China	SRX509783	0.99999	1e-05	Indica	5.28	4.88	4.4	4.8	4.45	4.1
343	Sankecun	Hubei,China	SRX509696	0.99999	1e-05	Indica	1.25	1.22	1.35	1.08	1.19	1.28
344	Dongtingwanxian	Hubei,China	SRX509718	0.99999	1e-05	Indica	2.45	3	3.01	2.94	2.41	3.09
345	Sanbaili-3	Tianjin, China	SRX509713-3	0.99999	1e-05	Indica	6.34	5.56	5.5	6.31	5.56	6
346	Sanbaili-2	Tianjin, China	SRX509713-2	0.99999	1e-05	Indica	7.32	6.54	6.55	6.8	6.69	6.5
347	Sanbaili-1	Hunan, China	SRX509713-1	0.99999	1e-05	Indica	12.87	11.5	11.72	11.52	11.59	12.77
348	Jinnante 43B	Hunan, China	SRX509770	0.99999	1e-05	Indica	1.65	1.99	2.24	2.18	2.26	2.3
349	Wukezhan	Fujian, China	SRX509850	0.99999	1e-05	Indica	2	2.66	1.7	1.8	1.75	2.35
350	Gu 154	Hunan, China	SRX509776	0.99999	1e-05	Indica	11.63	11.4	12.49	11.78	12.05	11.43
351	9311	Hunan, China	SRX509806	0.99999	1e-05	Indica	8.92	9.14	8.21	8.73	8.44	8.75
352	JWR221	Jiangsu,China	SRX509832	0.99999	1e-05	Indica	8.87	8.77	8.81	8.6	8.65	8.92
353	Huakeheinuo	Hainan,China	ERS039317	0.99999	1e-05	Indica	5.9	6.17	5.53	5.83	5.84	5.66
