# Supplementary material for: A new allele PEL9 GG identified by genome-wide association study increases panicle elongation length in rice (Oryza sativa L.)
Source: Front Plant Sci. 2023 Feb 16;14:1136549. doi: 10.3389/fpls.2023.1136549 (PMC9978329; doi:10.3389/fpls.2023.1136549)
Supplement: Supplementary file 7 [file Table_5.xls]

## Sheet: Sheet1
Table S5. The SNP information in 11.19-11.39 Mb candiate region for panicle elongation length.
MSU ID	SNP location	Ref.	Alt.	Region	Variation type	Associated signal in GWAS (P-value)	Gene-based association with traits
LOC_Os09g18240	9:11192720	G	A	upstream
LOC_Os09g18240	9:11192795	C	T	upstream
LOC_Os09g18240	9:11193702	C	T	upstream
LOC_Os09g18240	9:11193782	A	G	upstream
LOC_Os09g18240	9:11193801	G	A	upstream
LOC_Os09g18240	9:11193860	G	A	upstream
LOC_Os09g18240	9:11193902	T	A	upstream
LOC_Os09g18240	9:11193989	G	T	upstream
LOC_Os09g18240	9:11193999	G	A	upstream
LOC_Os09g18240	9:11194002	T	C	5_prime_UTR
LOC_Os09g18240	9:11194013	C	T	5_prime_UTR
LOC_Os09g18240	9:11194014	G	T	5_prime_UTR
LOC_Os09g18240	9:11194016	C	T	5_prime_UTR
LOC_Os09g18240	9:11194019	T	C	5_prime_UTR
LOC_Os09g18240	9:11194105	C	T	5_prime_UTR
LOC_Os09g18240	9:11194110	G	A	5_prime_UTR
LOC_Os09g18240	9:11194134	T	G	5_prime_UTR
LOC_Os09g18240	9:11195655	C	T	intron
LOC_Os09g18240	9:11195676	C	T	intron
LOC_Os09g18240	9:11195720	T	C	intron
LOC_Os09g18240	9:11195729	T	C	intron
LOC_Os09g18240	9:11200125	C	T	intron
LOC_Os09g18240	9:11200142	C	T	intron
LOC_Os09g18240	9:11200144	T	A	intron
LOC_Os09g18240	9:11200148	T	TC	intron
LOC_Os09g18240	9:11200169	A	G	downstream
LOC_Os09g18240	9:11200173	T	C	downstream
LOC_Os09g18240	9:11200179	C	A	downstream
LOC_Os09g18240	9:11200231	T	C	downstream
LOC_Os09g18250	9:11201120	A	C	upstream
LOC_Os09g18250	9:11201169	G	T	upstream
LOC_Os09g18250	9:11201219	G	T	upstream
LOC_Os09g18250	9:11201235	C	T	upstream
LOC_Os09g18250	9:11201237	C	T	upstream
LOC_Os09g18250	9:11201265	G	A	upstream
LOC_Os09g18250	9:11201433	G	C	upstream
LOC_Os09g18250	9:11201686	G	C	intron
LOC_Os09g18250	9:11201749	T	A	intron
LOC_Os09g18250	9:11201801	T	C	intron
LOC_Os09g18250	9:11201825	A	G	intron
LOC_Os09g18250	9:11201888	G	T	intron
LOC_Os09g18250	9:11201897	C	T	intron
LOC_Os09g18250	9:11201959	A	T	intron
LOC_Os09g18250	9:11202775	T	C	intron
LOC_Os09g18250	9:11202789	T	A	intron
LOC_Os09g18250	9:11202792	G	C	intron
LOC_Os09g18250	9:11202839	C	T	intron
LOC_Os09g18250	9:11203597	A	C	intron
LOC_Os09g18250	9:11203605	T	C	intron
LOC_Os09g18250	9:11203609	A	G	intron
LOC_Os09g18250	9:11204195	T	C	5_prime_UTR
LOC_Os09g18250	9:11204207	G	A	5_prime_UTR
LOC_Os09g18250	9:11204213	G	A	5_prime_UTR
LOC_Os09g18250	9:11204224	C	A	5_prime_UTR
LOC_Os09g18250	9:11204225	G	A	5_prime_UTR
LOC_Os09g18250	9:11204227	G	A	5_prime_UTR
LOC_Os09g18250	9:11204249	C	T	downstream
LOC_Os09g18250	9:11204260	G	A	downstream
LOC_Os09g18250	9:11204279	T	C	downstream
LOC_Os09g18250	9:11204292	G	T	downstream
LOC_Os09g18250	9:11204297	G	A	downstream
LOC_Os09g18260	9:11207711	A	C	upstream
LOC_Os09g18260	9:11207750	T	A	upstream
LOC_Os09g18260	9:11207825	G	C	upstream
LOC_Os09g18260	9:11207828	T	A	upstream
LOC_Os09g18260	9:11207853	C	G	upstream
LOC_Os09g18260	9:11207950	G	T	upstream
LOC_Os09g18260	9:11207961	C	A	upstream
LOC_Os09g18260	9:11208402	G	A	intron
LOC_Os09g18260	9:11208443	A	G	intron
LOC_Os09g18260	9:11208467	G	C	intron
LOC_Os09g18260	9:11208473	A	T	intron
LOC_Os09g18260	9:11208720	C	G	intron
LOC_Os09g18260	9:11208731	G	C	intron
LOC_Os09g18260	9:11208741	T	C	intron
LOC_Os09g18260	9:11208818	C	A	intron
LOC_Os09g18260	9:11209115	C	A	intron
LOC_Os09g18260	9:11209124	TC	T	intron
LOC_Os09g18260	9:11209244	C	G	intron
LOC_Os09g18260	9:11209257	C	T	intron
LOC_Os09g18260	9:11209356	A	T	intron
LOC_Os09g18260	9:11210074	C	A	intron
LOC_Os09g18260	9:11211333	G	C	intron
LOC_Os09g18260	9:11211361	C	A	intron
LOC_Os09g18260	9:11211486	A	T	intron
LOC_Os09g18260	9:11213572	C	T	5_prime_UTR
LOC_Os09g18260	9:11213627	C	T	5_prime_UTR
LOC_Os09g18260	9:11213776	T	C	5_prime_UTR
LOC_Os09g18260	9:11214005	C	T	downstream
LOC_Os09g18260	9:11214030	G	A	downstream
LOC_Os09g18260	9:11214042	G	A	downstream
LOC_Os09g18260	9:11214073	G	T	downstream
LOC_Os09g18270	9:11216034	C	A	upstream
LOC_Os09g18270	9:11216041	G	A	upstream
LOC_Os09g18270	9:11216054	C	T	upstream
LOC_Os09g18270	9:11216055	C	T	upstream
LOC_Os09g18270	9:11216059	C	T	upstream
LOC_Os09g18270	9:11216307	T	C	5_prime_UTR
LOC_Os09g18270	9:11216309	G	T	5_prime_UTR
LOC_Os09g18270	9:11216341	C	T	5_prime_UTR
LOC_Os09g18270	9:11216342	G	A	5_prime_UTR
LOC_Os09g18270	9:11216348	G	A	5_prime_UTR
LOC_Os09g18270	9:11216368	G	T	5_prime_UTR
LOC_Os09g18270	9:11216782	G	C	intron
LOC_Os09g18270	9:11216785	T	A	intron
LOC_Os09g18270	9:11216793	G	A	intron
LOC_Os09g18270	9:11216794	T	C	intron
LOC_Os09g18270	9:11216822	C	G	intron
LOC_Os09g18270	9:11216843	A	G	intron
LOC_Os09g18270	9:11216844	T	C	intron
LOC_Os09g18270	9:11216849	A	G	intron
LOC_Os09g18270	9:11216854	T	C	intron
LOC_Os09g18270	9:11216855	G	A	intron
LOC_Os09g18270	9:11216903	G	C	intron
LOC_Os09g18270	9:11216910	G	T	intron
LOC_Os09g18270	9:11217170	T	C	3_prime_UTR
LOC_Os09g18270	9:11217188	C	T	3_prime_UTR
LOC_Os09g18270	9:11217194	A	C	3_prime_UTR
LOC_Os09g18270	9:11217202	G	A	3_prime_UTR
LOC_Os09g18270	9:11217208	T	A	3_prime_UTR
LOC_Os09g18270	9:11217215	T	G	3_prime_UTR
LOC_Os09g18270	9:11217382	G	T	downstream
LOC_Os09g18270	9:11217383	C	T	downstream
LOC_Os09g18270	9:11217389	T	G	downstream
LOC_Os09g18270	9:11217390	G	A	downstream
LOC_Os09g18270	9:11217403	A	T	downstream
LOC_Os09g18280	9:11218220	T	C	upstream
LOC_Os09g18280	9:11218291	T	A	upstream
LOC_Os09g18280	9:11218295	A	G	upstream
LOC_Os09g18280	9:11218298	A	T	upstream
LOC_Os09g18280	9:11218299	G	A	upstream
LOC_Os09g18280	9:11218310	G	A	upstream
LOC_Os09g18280	9:11218344	A	T	upstream
LOC_Os09g18280	9:11218390	C	A	upstream
LOC_Os09g18280	9:11218461	C	T	upstream
LOC_Os09g18280	9:11218484	G	A	upstream
LOC_Os09g18280	9:11218485	G	C	upstream
LOC_Os09g18280	9:11218570	C	T	upstream
LOC_Os09g18280	9:11218571	C	T	upstream
LOC_Os09g18280	9:11218628	C	T	upstream
LOC_Os09g18280	9:11218757	C	T	5_prime_UTR
LOC_Os09g18280	9:11218758	G	T	5_prime_UTR
LOC_Os09g18280	9:11218765	C	T	5_prime_UTR
LOC_Os09g18280	9:11218794	G	A	5_prime_UTR
LOC_Os09g18280	9:11218801	C	T	5_prime_UTR
LOC_Os09g18280	9:11218812	G	A	5_prime_UTR
LOC_Os09g18280	9:11218819	C	T	5_prime_UTR
LOC_Os09g18280	9:11218837	C	G	5_prime_UTR
LOC_Os09g18280	9:11218965	C	T	intron
LOC_Os09g18280	9:11218975	G	A	intron
LOC_Os09g18280	9:11218988	C	G	intron
LOC_Os09g18280	9:11219057	A	G	intron
LOC_Os09g18280	9:11219112	G	C	intron
LOC_Os09g18280	9:11219139	C	T	intron
LOC_Os09g18280	9:11219254	C	T	intron
LOC_Os09g18280	9:11219255	T	C	intron
LOC_Os09g18280	9:11219256	G	A	intron
LOC_Os09g18280	9:11219275	G	A	intron
LOC_Os09g18280	9:11219304	G	T	intron
LOC_Os09g18280	9:11219943	T	C	intron
LOC_Os09g18280	9:11219951	C	A	intron
LOC_Os09g18280	9:11219959	C	T	intron
LOC_Os09g18280	9:11220003	G	T	intron
LOC_Os09g18280	9:11220016	G	T	intron
LOC_Os09g18280	9:11220051	C	A	3_prime_UTR
LOC_Os09g18280	9:11220054	G	A	3_prime_UTR
LOC_Os09g18280	9:11220060	T	C	3_prime_UTR
LOC_Os09g18280	9:11220067	G	A	3_prime_UTR
LOC_Os09g18280	9:11220084	G	A	downstream
LOC_Os09g18280	9:11220100	C	T	downstream
LOC_Os09g18280	9:11220106	G	A	downstream
LOC_Os09g18280	9:11220228	C	T	downstream
LOC_Os09g18290	9:11220341	G	C	upstream
LOC_Os09g18290	9:11220374	C	T	upstream
LOC_Os09g18290	9:11220387	G	T	upstream
LOC_Os09g18290	9:11220401	T	A	upstream
LOC_Os09g18290	9:11220411	G	A	upstream
LOC_Os09g18290	9:11220506	C	G	3_prime_UTR
LOC_Os09g18290	9:11220521	C	A	3_prime_UTR
LOC_Os09g18290	9:11220527	C	T	3_prime_UTR
LOC_Os09g18290	9:11220731	C	T	intron
LOC_Os09g18290	9:11220756	G	A	intron
LOC_Os09g18290	9:11220761	G	A	intron
LOC_Os09g18290	9:11220766	C	T	intron
LOC_Os09g18290	9:11220779	G	A	intron
LOC_Os09g18290	9:11220786	A	G	intron
LOC_Os09g18290	9:11220793	G	A	intron
LOC_Os09g18290	9:11220803	G	A	intron
LOC_Os09g18290	9:11220806	A	G	intron
LOC_Os09g18290	9:11221008	G	A	intron
LOC_Os09g18290	9:11221019	A	C	intron
LOC_Os09g18290	9:11221325	A	C	5_prime_UTR
LOC_Os09g18290	9:11221329	G	C	5_prime_UTR
LOC_Os09g18290	9:11221342	C	G	5_prime_UTR
LOC_Os09g18290	9:11221477	G	A	downstream
LOC_Os09g18290	9:11221494	T	C	downstream
LOC_Os09g18290	9:11221500	C	CT	downstream
LOC_Os09g18290	9:11221504	C	T	downstream
LOC_Os09g18300	9:11226300	G	C	upstream
LOC_Os09g18300	9:11226303	C	T	upstream
LOC_Os09g18300	9:11226304	G	A	upstream
LOC_Os09g18300	9:11226319	C	T	upstream
LOC_Os09g18300	9:11226322	C	T	upstream
LOC_Os09g18300	9:11226328	G	A	upstream
LOC_Os09g18300	9:11226347	T	G	5_prime_UTR
LOC_Os09g18300	9:11226356	T	C	5_prime_UTR
LOC_Os09g18300	9:11226357	G	A	5_prime_UTR
LOC_Os09g18300	9:11226827	T	G	5_prime_UTR
LOC_Os09g18300	9:11226862	T	A	downstream
LOC_Os09g18300	9:11226873	A	T	downstream
LOC_Os09g18300	9:11226874	C	T	downstream
LOC_Os09g18300	9:11226884	C	T	downstream
LOC_Os09g18310	9:11232193	A	C	upstream
LOC_Os09g18310	9:11232197	C	T	upstream
LOC_Os09g18310	9:11232198	G	A	upstream
LOC_Os09g18310	9:11232294	G	A	upstream
LOC_Os09g18310	9:11232299	T	C	upstream
LOC_Os09g18310	9:11232303	G	A	upstream
LOC_Os09g18310	9:11232310	G	A	upstream
LOC_Os09g18310	9:11232375	A	C	3_prime_UTR
LOC_Os09g18310	9:11232376	T	C	3_prime_UTR
LOC_Os09g18310	9:11232393	G	T	3_prime_UTR
LOC_Os09g18310	9:11232401	C	G	3_prime_UTR
LOC_Os09g18310	9:11232419	T	G	3_prime_UTR
LOC_Os09g18310	9:11232425	AC	A	3_prime_UTR
LOC_Os09g18310	9:11232660	C	T	intron
LOC_Os09g18310	9:11232890	C	T	intron
LOC_Os09g18310	9:11232940	G	A	intron
LOC_Os09g18310	9:11232972	G	A	intron
LOC_Os09g18310	9:11232978	C	T	intron
LOC_Os09g18310	9:11232979	C	T	intron
LOC_Os09g18310	9:11232981	A	G	intron
LOC_Os09g18310	9:11233065	C	T	intron
LOC_Os09g18310	9:11233281	C	T	intron
LOC_Os09g18310	9:11233846	G	C	downstream
LOC_Os09g18310	9:11234033	G	A	downstream
LOC_Os09g18310	9:11234128	A	G	downstream
LOC_Os09g18310	9:11234391	C	T	downstream
LOC_Os09g18310	9:11234531	G	A	downstream
LOC_Os09g18310	9:11235349	G	T	downstream
LOC_Os09g18310	9:11235430	T	C	downstream
LOC_Os09g18310	9:11235438	C	T	downstream
LOC_Os09g18310	9:11236434	C	A	downstream
LOC_Os09g18310	9:11236442	A	G	downstream
LOC_Os09g18310	9:11236520	T	C	downstream
LOC_Os09g18320	9:11236703	T	A	3_prime_UTR
LOC_Os09g18320	9:11236798	G	C	3_prime_UTR
LOC_Os09g18320	9:11236944	T	C	intron
LOC_Os09g18320	9:11237050	A	G	intron
LOC_Os09g18320	9:11237074	A	T	exonic	nonsynonymous
LOC_Os09g18320	9:11237228	A	T	intron
LOC_Os09g18320	9:11237705	A	C	exonic	synonymous
LOC_Os09g18320	9:11237793	T	G	intron
LOC_Os09g18320	9:11237877	C	T	intron
LOC_Os09g18320	9:11238541	A	T	exonic	synonymous
LOC_Os09g18320	9:11238608	T	A	intron
LOC_Os09g18320	9:11238664	C	T	intron
LOC_Os09g18320	9:11238665	G	A	intron
LOC_Os09g18320	9:11238681	G	A	intron
LOC_Os09g18320	9:11238698	G	T	intron
LOC_Os09g18320	9:11238730	G	T	intron
LOC_Os09g18320	9:11238859	A	G	intron
LOC_Os09g18320	9:11239033	T	G	exonic	nonsynonymous
LOC_Os09g18320	9:11239974	G	A	intron
LOC_Os09g18320	9:11240005	A	G	intron
LOC_Os09g18320	9:11240169	C	T	intron
LOC_Os09g18320	9:11240172	T	C	intron
LOC_Os09g18320	9:11240544	C	A	exonic	nonsynonymous
LOC_Os09g18320	9:11240957	T	C	upstream
LOC_Os09g18320	9:11240992	G	A	upstream
LOC_Os09g18320	9:11241010	T	A	upstream
LOC_Os09g18320	9:11241033	G	A	upstream
LOC_Os09g18320	9:11241117	C	T	upstream
LOC_Os09g18320	9:11241157	C	T	upstream
LOC_Os09g18320	9:11241241	C	T	upstream
LOC_Os09g18320	9:11241293	G	A	upstream
LOC_Os09g18320	9:11241310	A	G	upstream
LOC_Os09g18320	9:11241349	A	T	upstream
LOC_Os09g18320	9:11241410	C	A	upstream
LOC_Os09g18320	9:11241411	T	C	upstream
LOC_Os09g18320	9:11241414	C	T	upstream
LOC_Os09g18320	9:11241469	G	T	upstream
LOC_Os09g18320	9:11241493	T	C	upstream
LOC_Os09g18320	9:11241518	C	T	upstream
LOC_Os09g18320	9:11241535	T	C	upstream
LOC_Os09g18320	9:11241553	C	T	upstream
LOC_Os09g18320	9:11241573	G	A	upstream
LOC_Os09g18320	9:11242075	T	C	upstream
LOC_Os09g18320	9:11242188	C	A	upstream
LOC_Os09g18320	9:11242189	G	T	upstream
LOC_Os09g18320	9:11242240	G	T	upstream
LOC_Os09g18320	9:11242266	G	A	upstream
LOC_Os09g18320	9:11242282	G	A	upstream
LOC_Os09g18320	9:11242335	G	A	upstream
LOC_Os09g18320	9:11242347	T	A	upstream
LOC_Os09g18320	9:11242398	C	T	upstream
LOC_Os09g18320	9:11242457	A	G	upstream
LOC_Os09g18320	9:11242458	G	A	upstream
LOC_Os09g18320	9:11242459	T	A	upstream
LOC_Os09g18320	9:11242481	C	T	upstream
LOC_Os09g18320	9:11242493	G	A	upstream
LOC_Os09g18320	9:11242527	C	T	upstream
LOC_Os09g18320	9:11242605	A	G	upstream
LOC_Os09g18320	9:11242622	G	A	upstream
LOC_Os09g18320	9:11242647	A	T	upstream
LOC_Os09g18320	9:11242675	C	T	upstream
LOC_Os09g18320	9:11242823	C	T	upstream
LOC_Os09g18320	9:11242845	G	T	upstream
LOC_Os09g18320	9:11242877	C	T	upstream
LOC_Os09g18320	9:11242883	A	G	upstream
LOC_Os09g18320	9:11242909	G	A	upstream
LOC_Os09g18320	9:11242912	C	T	upstream
LOC_Os09g18320	9:11242920	A	T	upstream
LOC_Os09g18320	9:11242923	T	C	upstream
LOC_Os09g18320	9:11242965	G	A	upstream
LOC_Os09g18320	9:11242968	C	G	upstream
LOC_Os09g18320	9:11242971	C	G	upstream
LOC_Os09g18320	9:11242976	T	C	upstream
LOC_Os09g18320	9:11242985	C	T	upstream
LOC_Os09g18320	9:11243063	T	C	upstream
LOC_Os09g18320	9:11243123	C	T	upstream
LOC_Os09g18320	9:11243169	A	T	upstream
LOC_Os09g18320	9:11243389	C	T	upstream
LOC_Os09g18320	9:11243709	G	A	upstream
LOC_Os09g18320	9:11244025	C	A	upstream
LOC_Os09g18320	9:11244034	T	C	upstream
LOC_Os09g18320	9:11244056	A	C	upstream
LOC_Os09g18320	9:11244172	G	A	upstream
LOC_Os09g18320	9:11244183	G	A	upstream
LOC_Os09g18320	9:11244236	C	A	upstream
LOC_Os09g18320	9:11244314	T	A	upstream
LOC_Os09g18320	9:11244376	G	A	upstream
LOC_Os09g18320	9:11244458	A	G	upstream
LOC_Os09g18320	9:11244638	G	A	upstream
LOC_Os09g18320	9:11245132	G	A	upstream
LOC_Os09g18320	9:11245221	G	A	upstream
LOC_Os09g18320	9:11245360	A	T	upstream
LOC_Os09g18320	9:11245407	G	A	upstream
LOC_Os09g18320	9:11245550	G	C	upstream
LOC_Os09g18320	9:11245593	C	T	upstream
LOC_Os09g18360	9:11255943	T	C	downstream
LOC_Os09g18360	9:11255959	A	G	downstream
LOC_Os09g18360	9:11255983	T	A	downstream
LOC_Os09g18360	9:11256038	C	T	downstream
LOC_Os09g18360	9:11256043	C	T	downstream
LOC_Os09g18360	9:11256115	A	T	downstream
LOC_Os09g18360	9:11256134	C	T	downstream
LOC_Os09g18360	9:11258568	G	T	downstream
LOC_Os09g18360	9:11258635	G	T	downstream
LOC_Os09g18360	9:11258671	T	C	downstream
LOC_Os09g18360	9:11258858	T	C	downstream
LOC_Os09g18360	9:11258869	T	C	downstream
LOC_Os09g18360	9:11258909	T	G	downstream
LOC_Os09g18360	9:11258910	T	A	downstream
LOC_Os09g18360	9:11258925	A	G	downstream
LOC_Os09g18360	9:11258926	C	T	downstream
LOC_Os09g18360	9:11258997	G	T	downstream
LOC_Os09g18360	9:11258998	A	G	downstream
LOC_Os09g18360	9:11259195	C	A	exonic	nonsynonymous
LOC_Os09g18360	9:11259229	C	T	exonic	synonymous
LOC_Os09g18360	9:11259253	G	A	intron
LOC_Os09g18360	9:11259268	C	T	intron
LOC_Os09g18360	9:11259411	T	C	intron
LOC_Os09g18360	9:11259421	C	T	intron
LOC_Os09g18360	9:11259424	T	G	intron
LOC_Os09g18360	9:11259655	A	G	intron
LOC_Os09g18360	9:11259864	C	T	intron
LOC_Os09g18360	9:11259867	A	G	intron
LOC_Os09g18360	9:11259890	C	T	intron
LOC_Os09g18360	9:11259913	A	G	intron
LOC_Os09g18360	9:11259942	G	A	intron
LOC_Os09g18360	9:11260119	G	A	intron
LOC_Os09g18360	9:11260186	T	C	intron
LOC_Os09g18360	9:11260201	C	T	intron
LOC_Os09g18360	9:11260205	G	A	intron
LOC_Os09g18360	9:11260323	G	A	intron
LOC_Os09g18360	9:11260361	A	T	intron
LOC_Os09g18360	9:11260431	G	A	exonic	synonymous
LOC_Os09g18360	9:11260792	A	G	intron
LOC_Os09g18360	9:11260912	A	G	intron
LOC_Os09g18360	9:11260913	A	C	intron
LOC_Os09g18360	9:11261039	C	T	intron
LOC_Os09g18360	9:11261240	G	A	intron
LOC_Os09g18360	9:11261412	G	A	intron
LOC_Os09g18360	9:11261733	C	G	intron
LOC_Os09g18360	9:11261776	G	A	intron
LOC_Os09g18360	9:11261956	G	A	intron
LOC_Os09g18360	9:11262133	C	T	intron
LOC_Os09g18360	9:11262294	G	A	intron
LOC_Os09g18360	9:11262450	G	C	intron
LOC_Os09g18360	9:11262526	G	A	intron
LOC_Os09g18360	9:11262552	T	C	intron
LOC_Os09g18360	9:11262564	A	G	intron
LOC_Os09g18360	9:11262741	T	C	intron
LOC_Os09g18360	9:11262784	T	C	intron
LOC_Os09g18360	9:11262881	G	T	intron
LOC_Os09g18360	9:11262883	G	A	intron
LOC_Os09g18360	9:11262979	T	C	intron
LOC_Os09g18360	9:11262980	G	A	intron
LOC_Os09g18360	9:11263073	G	T	intron
LOC_Os09g18360	9:11263172	A	T	intron
LOC_Os09g18360	9:11263183	C	T	intron
LOC_Os09g18360	9:11263361	A	T	intron
LOC_Os09g18360	9:11263432	T	G	intron
LOC_Os09g18360	9:11263575	A	G	intron
LOC_Os09g18360	9:11264449	T	C	intron
LOC_Os09g18360	9:11264455	T	C	intron
LOC_Os09g18360	9:11264472	T	C	intron
LOC_Os09g18360	9:11264587	A	G	intron
LOC_Os09g18360	9:11264694	T	G	intron
LOC_Os09g18360	9:11264714	C	T	intron
LOC_Os09g18360	9:11264716	G	C	intron
LOC_Os09g18360	9:11264932	C	G	intron
LOC_Os09g18360	9:11265039	A	T	intron
LOC_Os09g18360	9:11265129	G	A	intron
LOC_Os09g18360	9:11265138	C	T	intron
LOC_Os09g18360	9:11265148	T	C	intron
LOC_Os09g18360	9:11265315	A	G	intron
LOC_Os09g18360	9:11265323	G	A	intron
LOC_Os09g18360	9:11265350	A	T	intron
LOC_Os09g18360	9:11265565	C	T	exonic	nonsynonymous
LOC_Os09g18360	9:11265730	C	G	exonic	nonsynonymous
LOC_Os09g18360	9:11265732	G	T	exonic	synonymous
LOC_Os09g18360	9:11265763	T	C	exonic	nonsynonymous
LOC_Os09g18360	9:11265989	T	C	intron
LOC_Os09g18360	9:11266074	C	T	intron
LOC_Os09g18360	9:11266099	G	A	intron
LOC_Os09g18360	9:11266343	G	C	intron
LOC_Os09g18360	9:11266432	T	C	intron
LOC_Os09g18360	9:11266437	T	C	intron
LOC_Os09g18360	9:11266495	C	G	intron
LOC_Os09g18360	9:11266508	C	A	intron
LOC_Os09g18360	9:11266513	A	G	intron
LOC_Os09g18360	9:11266578	C	A	intron
LOC_Os09g18360	9:11266583	G	A	intron
LOC_Os09g18360	9:11266589	G	A	intron
LOC_Os09g18360	9:11266634	C	A	intron
LOC_Os09g18360	9:11266645	G	T	intron
LOC_Os09g18360	9:11266671	A	T	intron
LOC_Os09g18360	9:11266695	T	A	intron
LOC_Os09g18360	9:11267126	G	C	intron
LOC_Os09g18360	9:11267155	A	C	intron
LOC_Os09g18360	9:11267889	A	G	intron
LOC_Os09g18360	9:11267920	G	C	intron
LOC_Os09g18360	9:11268114	G	C	upstream
LOC_Os09g18360	9:11268248	G	T	upstream
LOC_Os09g18360	9:11268249	A	T	upstream
LOC_Os09g18360	9:11268327	G	T	upstream
LOC_Os09g18360	9:11269400	C	T	upstream
LOC_Os09g18360	9:11269838	G	A	upstream
LOC_Os09g18360	9:11269870	T	C	upstream
LOC_Os09g18360	9:11269893	T	A	upstream
LOC_Os09g18360	9:11269906	T	G	upstream
LOC_Os09g18360	9:11269939	C	T	upstream
LOC_Os09g18360	9:11270130	G	A	upstream
LOC_Os09g18360	9:11270274	T	C	upstream
LOC_Os09g18360	9:11270468	T	C	upstream
LOC_Os09g18360	9:11270586	C	T	upstream
LOC_Os09g18360	9:11270605	C	T	upstream
LOC_Os09g18360	9:11270691	A	G	upstream
LOC_Os09g18360	9:11270803	A	C	upstream
LOC_Os09g18360	9:11270881	A	G	upstream
LOC_Os09g18360	9:11270916	C	T	upstream
LOC_Os09g18360	9:11270954	T	C	upstream
LOC_Os09g18360	9:11270964	T	C	upstream
LOC_Os09g18360	9:11270975	G	T	upstream
LOC_Os09g18360	9:11270993	C	T	upstream
LOC_Os09g18360	9:11271107	G	A	upstream
LOC_Os09g18360	9:11271111	G	A	upstream
LOC_Os09g18360	9:11271149	A	G	upstream
LOC_Os09g18360	9:11271195	C	T	upstream
LOC_Os09g18360	9:11271201	A	G	upstream
LOC_Os09g18360	9:11271259	T	C	upstream
LOC_Os09g18360	9:11271416	A	G	upstream
LOC_Os09g18360	9:11271429	G	C	upstream
LOC_Os09g18360	9:11271464	C	T	upstream
LOC_Os09g18360	9:11271585	G	T	upstream
LOC_Os09g18360	9:11271748	A	G	upstream
LOC_Os09g18360	9:11271796	A	G	upstream
LOC_Os09g18360	9:11272023	C	T	upstream
LOC_Os09g18360	9:11272083	A	T	upstream
LOC_Os09g18360	9:11272119	A	T	upstream
LOC_Os09g18360	9:11272165	C	T	upstream
LOC_Os09g18360	9:11272177	C	T	upstream
LOC_Os09g18360	9:11272206	G	A	upstream
LOC_Os09g18360	9:11272284	G	A	upstream
LOC_Os09g18360	9:11272298	C	T	upstream
LOC_Os09g18360	9:11272348	C	T	upstream
LOC_Os09g18360	9:11272369	G	A	upstream
LOC_Os09g18360	9:11272419	G	A	upstream
LOC_Os09g18360	9:11272538	C	T	upstream
LOC_Os09g18360	9:11272652	G	T	upstream
LOC_Os09g18360	9:11272723	A	G	upstream
LOC_Os09g18360	9:11272764	C	T	upstream
LOC_Os09g18360	9:11272774	A	C	upstream
LOC_Os09g18360	9:11272940	T	C	upstream
LOC_Os09g18360	9:11272941	C	T	upstream
LOC_Os09g18390	9:11285558	C	T	upstream
LOC_Os09g18390	9:11285651	T	G	upstream
LOC_Os09g18390	9:11285692	T	C	upstream
LOC_Os09g18390	9:11285871	A	C	upstream
LOC_Os09g18390	9:11285879	G	C	upstream
LOC_Os09g18390	9:11285975	C	G	upstream
LOC_Os09g18390	9:11286016	A	C	upstream
LOC_Os09g18390	9:11286031	A	G	upstream
LOC_Os09g18390	9:11286085	G	A	upstream
LOC_Os09g18390	9:11286091	T	C	upstream
LOC_Os09g18390	9:11286095	G	A	upstream
LOC_Os09g18390	9:11286318	G	C	upstream
LOC_Os09g18390	9:11287234	T	C	upstream
LOC_Os09g18390	9:11287277	C	T	upstream
LOC_Os09g18390	9:11287319	G	C	upstream
LOC_Os09g18390	9:11287330	T	C	upstream
LOC_Os09g18390	9:11287674	G	A	upstream
LOC_Os09g18390	9:11287679	C	T	upstream
LOC_Os09g18390	9:11287682	A	T	upstream
LOC_Os09g18390	9:11287722	A	G	upstream
LOC_Os09g18390	9:11287936	T	C	upstream
LOC_Os09g18390	9:11287979	C	G	upstream
LOC_Os09g18390	9:11288004	G	A	upstream
LOC_Os09g18390	9:11288035	C	G	upstream
LOC_Os09g18390	9:11288038	A	G	upstream
LOC_Os09g18390	9:11288041	C	T	upstream
LOC_Os09g18390	9:11288095	T	C	upstream
LOC_Os09g18390	9:11288224	G	A	upstream
LOC_Os09g18390	9:11288404	A	T	upstream
LOC_Os09g18390	9:11288534	C	T	upstream
LOC_Os09g18390	9:11288551	C	G	upstream
LOC_Os09g18390	9:11288596	T	A	upstream
LOC_Os09g18390	9:11288641	G	C	upstream
LOC_Os09g18390	9:11288662	C	T	upstream
LOC_Os09g18390	9:11288700	G	A	upstream
LOC_Os09g18390	9:11288772	G	T	upstream
LOC_Os09g18390	9:11288815	C	G	exonic	synonymous
LOC_Os09g18390	9:11289926	C	G	intron
LOC_Os09g18390	9:11289927	G	A	intron		6.9e-06
LOC_Os09g18390	9:11289986	A	T	intron
LOC_Os09g18390	9:11289994	A	G	intron
LOC_Os09g18390	9:11289999	G	A	intron
LOC_Os09g18390	9:11290006	T	A	intron
LOC_Os09g18390	9:11290015	G	C	intron
LOC_Os09g18390	9:11290161	T	C	intron
LOC_Os09g18390	9:11290167	C	T	intron
LOC_Os09g18390	9:11290251	A	T	intron
LOC_Os09g18390	9:11290285	T	C	intron		8.8e-07
LOC_Os09g18390	9:11290290	T	G	intron
LOC_Os09g18390	9:11290295	A	G	intron
LOC_Os09g18390	9:11290307	T	G	intron
LOC_Os09g18390	9:11290322	G	T	intron
LOC_Os09g18390	9:11290376	A	C	intron
LOC_Os09g18390	9:11290378	T	C	intron
LOC_Os09g18390	9:11290392	T	A	intron
LOC_Os09g18390	9:11290435	T	C	intron
LOC_Os09g18390	9:11290448	A	G	intron
LOC_Os09g18390	9:11290461	G	A	intron
LOC_Os09g18390	9:11290484	A	T	intron		8.55e-07
LOC_Os09g18390	9:11290697	G	A	exonic	synonymous	2.5e-06
LOC_Os09g18390	9:11290715	A	G	exonic	synonymous	9.7e-07
LOC_Os09g18390	9:11290777	G	T	exonic	nonsynonymous	7.51e-07	5.02e-08
LOC_Os09g18390	9:11290828	G	A	3_prime_UTR
LOC_Os09g18390	9:11291164	G	T	3_prime_UTR
LOC_Os09g18390	9:11291193	A	G	3_prime_UTR
LOC_Os09g18390	9:11291315	G	T	3_prime_UTR
LOC_Os09g18390	9:11291318	C	T	3_prime_UTR
LOC_Os09g18390	9:11291328	A	G	3_prime_UTR
LOC_Os09g18390	9:11291418	G	A	downstream		1.21e-06
LOC_Os09g18390	9:11291449	T	C	downstream		1.4e-06
LOC_Os09g18390	9:11291501	A	T	downstream
LOC_Os09g18390	9:11291535	T	A	downstream
LOC_Os09g18390	9:11291548	G	C	downstream
LOC_Os09g18390	9:11291564	G	A	downstream
LOC_Os09g18390	9:11291720	A	G	downstream
LOC_Os09g18390	9:11291724	G	A	downstream
LOC_Os09g18390	9:11291788	T	C	downstream
LOC_Os09g18390	9:11293225	T	C	downstream
LOC_Os09g18390	9:11293318	C	A	downstream
LOC_Os09g18390	9:11293325	G	A	downstream
LOC_Os09g18390	9:11293342	C	T	downstream
LOC_Os09g18390	9:11293349	T	C	downstream
LOC_Os09g18390	9:11293429	T	A	downstream
LOC_Os09g18390	9:11293460	C	A	downstream
LOC_Os09g18390	9:11293710	G	T	downstream
LOC_Os09g18390	9:11293711	C	T	downstream
LOC_Os09g18390	9:11293724	A	G	downstream
LOC_Os09g18390	9:11293748	C	T	downstream
LOC_Os09g18390	9:11293795	G	A	downstream
LOC_Os09g18390	9:11293867	C	T	downstream
LOC_Os09g18390	9:11293896	T	C	downstream
LOC_Os09g18390	9:11293934	C	G	downstream
LOC_Os09g18390	9:11293935	T	C	downstream
LOC_Os09g18390	9:11293985	A	G	downstream
LOC_Os09g18390	9:11294001	C	A	downstream
LOC_Os09g18390	9:11294002	G	A	downstream
LOC_Os09g18390	9:11294123	T	C	downstream
LOC_Os09g18390	9:11294144	C	T	downstream
LOC_Os09g18390	9:11294145	G	A	downstream
LOC_Os09g18390	9:11294153	C	T	downstream
LOC_Os09g18390	9:11294227	C	T	downstream
LOC_Os09g18390	9:11294254	T	C	downstream
LOC_Os09g18390	9:11294257	A	G	downstream
LOC_Os09g18390	9:11295618	T	C	downstream
LOC_Os09g18390	9:11295805	C	A	downstream
LOC_Os09g18390	9:11295830	C	T	downstream
LOC_Os09g18390	9:11295833	C	T	downstream
LOC_Os09g18390	9:11295864	G	T	downstream
LOC_Os09g18390	9:11295950	A	G	downstream
LOC_Os09g18390	9:11295956	T	C	downstream
LOC_Os09g18390	9:11296169	T	C	downstream
LOC_Os09g18390	9:11296227	A	G	downstream
LOC_Os09g18390	9:11296260	G	C	downstream
LOC_Os09g18390	9:11296334	G	A	downstream
LOC_Os09g18390	9:11296370	G	A	downstream
LOC_Os09g18390	9:11296380	C	T	downstream
LOC_Os09g18450	9:11307435	A	T	upstream
LOC_Os09g18450	9:11307540	A	G	upstream
LOC_Os09g18450	9:11307556	C	T	upstream
LOC_Os09g18450	9:11307594	C	A	upstream
LOC_Os09g18450	9:11307778	T	C	upstream
LOC_Os09g18450	9:11307802	T	A	upstream
LOC_Os09g18450	9:11307893	G	T	upstream
LOC_Os09g18450	9:11307901	G	A	upstream
LOC_Os09g18450	9:11308100	G	A	upstream
LOC_Os09g18450	9:11308101	C	A	upstream
LOC_Os09g18450	9:11308188	G	A	upstream
LOC_Os09g18450	9:11308247	A	T	upstream
LOC_Os09g18450	9:11308265	G	A	upstream
LOC_Os09g18450	9:11308386	C	T	upstream
LOC_Os09g18450	9:11308390	G	A	upstream
LOC_Os09g18450	9:11308449	G	A	upstream
LOC_Os09g18450	9:11308450	C	T	upstream
LOC_Os09g18450	9:11308663	T	A	upstream
LOC_Os09g18450	9:11308777	T	A	upstream
LOC_Os09g18450	9:11308824	A	T	upstream
LOC_Os09g18450	9:11308866	G	T	upstream
LOC_Os09g18450	9:11308881	A	G	upstream
LOC_Os09g18450	9:11308893	T	C	upstream
LOC_Os09g18450	9:11309304	T	C	exonic	synonymous
LOC_Os09g18450	9:11309495	T	A	intron
LOC_Os09g18450	9:11309538	C	T	intron
LOC_Os09g18450	9:11309539	A	G	intron
LOC_Os09g18450	9:11309659	A	G	intron
LOC_Os09g18450	9:11309804	G	T	intron
LOC_Os09g18450	9:11310011	C	G	exonic	nonsynonymous
LOC_Os09g18450	9:11310039	A	G	exonic	nonsynonymous
LOC_Os09g18450	9:11310095	C	G	intron
LOC_Os09g18450	9:11310540	T	C	exonic	synonymous
LOC_Os09g18450	9:11310618	A	G	exonic	synonymous
LOC_Os09g18450	9:11310635	G	A	exonic	nonsynonymous
LOC_Os09g18450	9:11310641	A	G	exonic	nonsynonymous
LOC_Os09g18450	9:11310732	T	C	downstream
LOC_Os09g18450	9:11310775	T	C	downstream
LOC_Os09g18450	9:11311046	A	T	downstream
LOC_Os09g18450	9:11311067	A	C	downstream
LOC_Os09g18450	9:11311078	G	C	downstream
LOC_Os09g18450	9:11311114	T	C	downstream
LOC_Os09g18450	9:11313446	T	A	downstream
LOC_Os09g18450	9:11314089	C	T	downstream
LOC_Os09g18450	9:11314090	A	G	downstream
LOC_Os09g18450	9:11314117	T	A	downstream
LOC_Os09g18450	9:11314128	G	T	downstream
LOC_Os09g18450	9:11314206	C	T	downstream
LOC_Os09g18450	9:11314217	G	A	downstream
LOC_Os09g18450	9:11314255	G	A	downstream
LOC_Os09g18450	9:11314318	A	G	downstream
LOC_Os09g18450	9:11314322	C	T	downstream
LOC_Os09g18450	9:11314341	C	T	downstream
LOC_Os09g18450	9:11314350	A	G	downstream
LOC_Os09g18450	9:11314402	C	T	downstream
LOC_Os09g18450	9:11314413	C	G	downstream
LOC_Os09g18450	9:11314422	G	A	downstream
LOC_Os09g18450	9:11314427	G	A	downstream
LOC_Os09g18450	9:11314506	C	T	downstream
LOC_Os09g18450	9:11314543	C	T	downstream
LOC_Os09g18450	9:11314544	A	G	downstream
LOC_Os09g18450	9:11314605	A	G	downstream
LOC_Os09g18450	9:11314622	C	T	downstream
LOC_Os09g18450	9:11314631	C	T	downstream
LOC_Os09g18450	9:11314676	C	T	downstream
LOC_Os09g18450	9:11314737	C	T	downstream
LOC_Os09g18450	9:11314766	G	A	downstream
LOC_Os09g18450	9:11314777	G	A	downstream
LOC_Os09g18450	9:11314790	C	T	downstream
LOC_Os09g18450	9:11314836	A	G	downstream
LOC_Os09g18450	9:11314843	A	T	downstream
LOC_Os09g18450	9:11314853	C	T	downstream
LOC_Os09g18450	9:11314899	C	T	downstream
LOC_Os09g18450	9:11314900	G	T	downstream
LOC_Os09g18450	9:11314907	C	G	downstream
LOC_Os09g18450	9:11314912	G	A	downstream
LOC_Os09g18450	9:11314963	G	A	downstream
LOC_Os09g18450	9:11314981	G	A	downstream
LOC_Os09g18450	9:11315003	C	T	downstream
LOC_Os09g18450	9:11315010	C	T	downstream
LOC_Os09g18450	9:11315040	G	T	downstream
LOC_Os09g18450	9:11315060	G	C	downstream
LOC_Os09g18450	9:11315063	G	A	downstream
LOC_Os09g18450	9:11315115	G	A	downstream
LOC_Os09g18450	9:11315126	T	C	downstream
LOC_Os09g18450	9:11315127	G	A	downstream
LOC_Os09g18450	9:11315131	C	T	downstream
LOC_Os09g18450	9:11315183	T	G	downstream
LOC_Os09g18450	9:11315226	G	A	downstream
LOC_Os09g18450	9:11315239	C	T	downstream
LOC_Os09g18470	9:11315377	A	C	upstream
LOC_Os09g18470	9:11315391	T	C	upstream
LOC_Os09g18470	9:11315438	T	C	upstream
LOC_Os09g18470	9:11315439	G	A	upstream
LOC_Os09g18470	9:11315454	C	T	upstream
LOC_Os09g18470	9:11315494	C	T	upstream
LOC_Os09g18470	9:11315505	C	A	upstream
LOC_Os09g18470	9:11315530	A	T	upstream
LOC_Os09g18470	9:11315693	C	T	upstream
LOC_Os09g18470	9:11315700	G	A	upstream
LOC_Os09g18470	9:11315736	T	A	upstream
LOC_Os09g18470	9:11315749	G	A	upstream
LOC_Os09g18470	9:11315758	G	T	upstream
LOC_Os09g18470	9:11315759	T	A	upstream
LOC_Os09g18470	9:11315869	G	A	upstream
LOC_Os09g18470	9:11315871	T	C	upstream
LOC_Os09g18470	9:11315872	G	A	upstream
LOC_Os09g18470	9:11315881	C	T	upstream
LOC_Os09g18470	9:11315911	C	T	upstream
LOC_Os09g18470	9:11315927	G	A	upstream
LOC_Os09g18470	9:11315975	T	C	upstream
LOC_Os09g18470	9:11316038	G	A	upstream
LOC_Os09g18470	9:11316055	C	G	upstream
LOC_Os09g18470	9:11316089	A	T	upstream
LOC_Os09g18470	9:11316092	G	A	upstream
LOC_Os09g18470	9:11316142	T	C	upstream
LOC_Os09g18470	9:11316190	G	A	upstream
LOC_Os09g18470	9:11316201	C	G	upstream
LOC_Os09g18470	9:11316223	A	T	upstream
LOC_Os09g18470	9:11316249	C	T	upstream
LOC_Os09g18470	9:11316422	G	A	upstream
LOC_Os09g18470	9:11316435	G	A	upstream
LOC_Os09g18470	9:11316479	A	T	upstream
LOC_Os09g18470	9:11316520	G	A	upstream
LOC_Os09g18470	9:11316541	C	T	upstream
LOC_Os09g18470	9:11317024	G	A	upstream
LOC_Os09g18470	9:11317032	G	A	upstream
LOC_Os09g18470	9:11317045	A	G	upstream
LOC_Os09g18470	9:11317092	A	G	upstream
LOC_Os09g18470	9:11317283	T	G	upstream
LOC_Os09g18470	9:11317313	G	A	upstream
LOC_Os09g18470	9:11317316	G	A	upstream
LOC_Os09g18470	9:11317335	G	A	upstream
LOC_Os09g18470	9:11317362	G	A	upstream
LOC_Os09g18470	9:11317653	G	A	upstream
LOC_Os09g18470	9:11318393	A	G	upstream
LOC_Os09g18470	9:11318424	C	A	upstream
LOC_Os09g18470	9:11318425	G	T	upstream
LOC_Os09g18470	9:11318440	G	A	upstream
LOC_Os09g18470	9:11318444	T	A	upstream
LOC_Os09g18470	9:11318468	C	T	upstream
LOC_Os09g18470	9:11318490	C	T	upstream
LOC_Os09g18470	9:11318504	G	A	upstream
LOC_Os09g18470	9:11318522	G	A	upstream
LOC_Os09g18470	9:11318537	C	T	upstream
LOC_Os09g18470	9:11318571	C	T	upstream
LOC_Os09g18470	9:11318618	T	C	upstream
LOC_Os09g18470	9:11318637	C	T	upstream
LOC_Os09g18470	9:11318674	G	A	upstream
LOC_Os09g18470	9:11318923	C	T	upstream
LOC_Os09g18470	9:11318932	G	T	upstream
LOC_Os09g18470	9:11319281	G	T	upstream
LOC_Os09g18470	9:11319427	G	A	upstream
LOC_Os09g18470	9:11319864	C	G	upstream
LOC_Os09g18470	9:11319996	G	A	upstream
LOC_Os09g18470	9:11320042	G	A	upstream
LOC_Os09g18470	9:11320137	C	G	upstream
LOC_Os09g18470	9:11320154	G	A	upstream
LOC_Os09g18470	9:11320276	C	T	upstream
LOC_Os09g18470	9:11320280	A	G	upstream
LOC_Os09g18470	9:11320623	C	T	intron
LOC_Os09g18470	9:11320643	C	T	intron
LOC_Os09g18470	9:11320648	G	A	intron
LOC_Os09g18470	9:11321796	T	G	intron
LOC_Os09g18470	9:11321833	A	G	intron
LOC_Os09g18470	9:11321887	G	A	intron
LOC_Os09g18470	9:11321956	T	C	intron
LOC_Os09g18470	9:11322053	G	A	intron
LOC_Os09g18470	9:11322213	T	A	exonic	synonymous
LOC_Os09g18470	9:11322380	T	C	intron
LOC_Os09g18470	9:11322387	C	G	intron
LOC_Os09g18470	9:11322392	A	G	intron
LOC_Os09g18470	9:11322403	A	T	intron
LOC_Os09g18470	9:11322406	T	C	intron
LOC_Os09g18470	9:11322407	G	C	intron
LOC_Os09g18470	9:11322419	A	T	intron
LOC_Os09g18470	9:11322453	G	A	exonic	nonsynonymous
LOC_Os09g18470	9:11322454	T	C	exonic	nonsynonymous
LOC_Os09g18470	9:11322471	A	G	exonic	nonsynonymous
LOC_Os09g18470	9:11322566	G	C	exonic	synonymous
LOC_Os09g18470	9:11322911	C	T	exonic	synonymous
LOC_Os09g18470	9:11322916	C	T	exonic	nonsynonymous
LOC_Os09g18470	9:11322941	A	C	exonic	synonymous
LOC_Os09g18470	9:11323354	G	A	downstream
LOC_Os09g18470	9:11323508	G	C	downstream
LOC_Os09g18470	9:11323538	A	G	downstream
LOC_Os09g18470	9:11323567	A	G	downstream
LOC_Os09g18470	9:11323574	G	T	downstream
LOC_Os09g18470	9:11323597	C	A	downstream
LOC_Os09g18470	9:11323617	G	A	downstream
LOC_Os09g18470	9:11323652	T	C	downstream
LOC_Os09g18470	9:11323703	C	A	downstream
LOC_Os09g18470	9:11323710	C	T	downstream
LOC_Os09g18470	9:11323847	C	T	downstream
LOC_Os09g18470	9:11323912	A	G	downstream
LOC_Os09g18470	9:11323928	T	C	downstream
LOC_Os09g18470	9:11323965	C	T	downstream
LOC_Os09g18470	9:11324013	G	T	downstream
LOC_Os09g18470	9:11324024	C	G	downstream
LOC_Os09g18470	9:11324047	G	A	downstream
lOC_Os09g18480	9:11324331	T	C	upstream
lOC_Os09g18480	9:11324367	A	T	upstream
lOC_Os09g18480	9:11324428	C	T	upstream
lOC_Os09g18480	9:11324433	C	T	upstream
lOC_Os09g18480	9:11324448	T	C	upstream
lOC_Os09g18480	9:11324524	T	A	upstream
lOC_Os09g18480	9:11324548	C	T	upstream
lOC_Os09g18480	9:11324598	C	T	upstream
lOC_Os09g18480	9:11324692	G	A	upstream
lOC_Os09g18480	9:11324702	G	A	upstream
lOC_Os09g18480	9:11324744	G	A	upstream
lOC_Os09g18480	9:11324748	C	T	upstream
lOC_Os09g18480	9:11324793	C	T	3_prime_UTR
lOC_Os09g18480	9:11324806	G	A	3_prime_UTR
lOC_Os09g18480	9:11324807	A	G	3_prime_UTR
lOC_Os09g18480	9:11324811	C	G	3_prime_UTR
lOC_Os09g18480	9:11325791	C	T	intron
lOC_Os09g18480	9:11325808	A	T	intron
lOC_Os09g18480	9:11325816	A	G	intron
lOC_Os09g18480	9:11325886	T	A	intron
lOC_Os09g18480	9:11325887	C	T	intron
lOC_Os09g18480	9:11325888	C	T	intron
lOC_Os09g18480	9:11325889	G	A	intron
lOC_Os09g18480	9:11325891	G	A	intron
lOC_Os09g18480	9:11325894	C	T	intron
lOC_Os09g18480	9:11325906	A	T	intron
lOC_Os09g18480	9:11325922	G	T	intron
lOC_Os09g18480	9:11325929	A	G	intron
lOC_Os09g18480	9:11326305	G	A	downstream
lOC_Os09g18480	9:11326312	C	A	downstream
lOC_Os09g18480	9:11326336	G	T	downstream
lOC_Os09g18480	9:11326338	C	T	downstream
lOC_Os09g18480	9:11326345	G	T	downstream
lOC_Os09g18490	9:11332211	C	T	upstream
lOC_Os09g18490	9:11332212	AC	A	upstream
lOC_Os09g18490	9:11332213	C	T	upstream
lOC_Os09g18490	9:11332252	T	C	upstream
lOC_Os09g18490	9:11332268	C	T	upstream
lOC_Os09g18490	9:11332273	C	T	upstream
lOC_Os09g18490	9:11332301	C	G	3_prime_UTR
lOC_Os09g18490	9:11332302	A	G	3_prime_UTR
lOC_Os09g18490	9:11332309	AT	A	3_prime_UTR
lOC_Os09g18490	9:11332518	T	G	3_prime_UTR
lOC_Os09g18490	9:11332555	T	C	3_prime_UTR
lOC_Os09g18490	9:11332572	T	G	3_prime_UTR
lOC_Os09g18490	9:11332859	C	T	intron
lOC_Os09g18490	9:11332964	T	C	intron
lOC_Os09g18490	9:11333014	T	C	intron
lOC_Os09g18490	9:11333335	A	G	intron
lOC_Os09g18490	9:11334849	C	G	intron
lOC_Os09g18490	9:11334858	A	T	intron
lOC_Os09g18490	9:11335684	G	A	intron
lOC_Os09g18490	9:11335927	T	C	intron
lOC_Os09g18490	9:11335929	C	T	intron
lOC_Os09g18490	9:11335930	C	G	intron
lOC_Os09g18490	9:11335933	C	T	intron
lOC_Os09g18490	9:11335934	G	A	intron
lOC_Os09g18490	9:11336338	C	A	5_prime_UTR
lOC_Os09g18490	9:11336340	G	C	5_prime_UTR
lOC_Os09g18490	9:11336344	A	G	5_prime_UTR
lOC_Os09g18490	9:11336347	G	T	5_prime_UTR
lOC_Os09g18490	9:11336376	C	A	5_prime_UTR
lOC_Os09g18490	9:11336829	C	T	downstream
lOC_Os09g18490	9:11336847	G	A	downstream
lOC_Os09g18490	9:11336865	A	G	downstream
lOC_Os09g18490	9:11336901	C	T	downstream
lOC_Os09g18490	9:11336908	G	C	downstream
lOC_Os09g18490	9:11336931	A	T	downstream
lOC_Os09g18490	9:11337021	G	A	downstream
lOC_Os09g18500	9:11338147	C	T	upstream
lOC_Os09g18500	9:11338150	C	G	upstream
lOC_Os09g18500	9:11338201	C	T	upstream
lOC_Os09g18500	9:11338219	G	A	upstream
lOC_Os09g18500	9:11338576	C	T	upstream
lOC_Os09g18500	9:11338607	C	A	upstream
lOC_Os09g18500	9:11338626	A	G	upstream
lOC_Os09g18500	9:11338730	T	C	3_prime_UTR
lOC_Os09g18500	9:11338769	C	A	3_prime_UTR
lOC_Os09g18500	9:11338777	G	A	3_prime_UTR
lOC_Os09g18500	9:11338797	C	T	3_prime_UTR
lOC_Os09g18500	9:11341728	C	A	intron
lOC_Os09g18500	9:11341737	G	A	intron
lOC_Os09g18500	9:11341774	T	A	intron
lOC_Os09g18500	9:11341784	A	G	intron
lOC_Os09g18500	9:11341901	C	T	5_prime_UTR
lOC_Os09g18500	9:11341906	TC	T	5_prime_UTR
lOC_Os09g18500	9:11341922	A	G	5_prime_UTR
lOC_Os09g18500	9:11341936	G	A	5_prime_UTR
lOC_Os09g18500	9:11342050	C	G	downstream
lOC_Os09g18500	9:11342069	C	T	downstream
lOC_Os09g18500	9:11342070	G	A	downstream
lOC_Os09g18500	9:11342097	G	A	downstream
lOC_Os09g18520	9:11348087	C	T	upstream
lOC_Os09g18520	9:11348112	C	T	upstream
lOC_Os09g18520	9:11348155	G	T	upstream
lOC_Os09g18520	9:11348163	C	T	upstream
lOC_Os09g18520	9:11348178	G	A	upstream
lOC_Os09g18520	9:11348189	G	A	upstream
lOC_Os09g18520	9:11348205	G	A	upstream
lOC_Os09g18520	9:11348210	C	A	upstream
lOC_Os09g18520	9:11348222	C	T	3_prime_UTR
lOC_Os09g18520	9:11348229	T	A	3_prime_UTR
lOC_Os09g18520	9:11348231	T	A	3_prime_UTR
lOC_Os09g18520	9:11348234	G	A	3_prime_UTR
lOC_Os09g18520	9:11348245	C	G	3_prime_UTR
lOC_Os09g18520	9:11348329	T	C	intron
lOC_Os09g18520	9:11348339	C	T	intron
lOC_Os09g18520	9:11348399	T	G	intron
lOC_Os09g18520	9:11348454	A	G	intron
lOC_Os09g18520	9:11348482	G	T	intron
lOC_Os09g18520	9:11348483	G	T	intron
lOC_Os09g18520	9:11348491	G	A	intron
lOC_Os09g18520	9:11348494	C	A	intron
lOC_Os09g18520	9:11348509	G	A	intron
lOC_Os09g18520	9:11348523	C	T	intron
lOC_Os09g18520	9:11348533	A	G	intron
lOC_Os09g18520	9:11349013	C	CA	5_prime_UTR
lOC_Os09g18520	9:11349018	C	T	5_prime_UTR
lOC_Os09g18520	9:11349050	G	A	5_prime_UTR
lOC_Os09g18520	9:11349136	G	A	5_prime_UTR
lOC_Os09g18520	9:11349302	C	A	downstream
lOC_Os09g18520	9:11349309	A	T	downstream
lOC_Os09g18520	9:11349325	G	A	downstream
lOC_Os09g18520	9:11349404	A	T	downstream
lOC_Os09g18520	9:11349445	A	T	downstream
lOC_Os09g18520	9:11349469	T	C	downstream
lOC_Os09g18520	9:11349542	A	G	downstream
lOC_Os09g18530	9:11360189	A	G	upstream
lOC_Os09g18530	9:11360192	C	A	upstream
lOC_Os09g18530	9:11360197	A	C	upstream
lOC_Os09g18530	9:11360199	T	C	upstream
lOC_Os09g18530	9:11360208	G	T	upstream
lOC_Os09g18530	9:11360219	A	G	upstream
lOC_Os09g18530	9:11360252	G	A	3_prime_UTR
lOC_Os09g18530	9:11360258	T	C	3_prime_UTR
lOC_Os09g18530	9:11360261	T	C	3_prime_UTR
lOC_Os09g18530	9:11360263	T	G	3_prime_UTR
lOC_Os09g18530	9:11360264	T	G	3_prime_UTR
lOC_Os09g18530	9:11360266	A	T	3_prime_UTR
lOC_Os09g18530	9:11360668	A	G	intron
lOC_Os09g18530	9:11360670	C	A	intron
lOC_Os09g18530	9:11360678	A	T	intron
lOC_Os09g18530	9:11360679	T	A	intron
lOC_Os09g18530	9:11360685	T	C	intron
lOC_Os09g18530	9:11360693	G	A	intron
lOC_Os09g18530	9:11362669	T	G	intron
lOC_Os09g18530	9:11362674	A	C	intron
lOC_Os09g18530	9:11362676	T	A	intron
lOC_Os09g18530	9:11362683	C	T	intron
lOC_Os09g18530	9:11362688	A	G	intron
lOC_Os09g18530	9:11363047	TA	T	intron
lOC_Os09g18530	9:11363184	G	A	5_prime_UTR
lOC_Os09g18530	9:11363195	G	A	5_prime_UTR
lOC_Os09g18530	9:11363200	G	T	5_prime_UTR
lOC_Os09g18530	9:11363229	T	A	5_prime_UTR
lOC_Os09g18530	9:11363231	G	T	5_prime_UTR
lOC_Os09g18530	9:11363258	T	A	downstream
lOC_Os09g18530	9:11363261	C	T	downstream
lOC_Os09g18530	9:11363265	C	T	downstream
lOC_Os09g18530	9:11363266	A	C	downstream
lOC_Os09g18530	9:11363267	A	C	downstream
lOC_Os09g18540	9:11363607	A	T	3_prime_UTR
lOC_Os09g18540	9:11363625	G	A	3_prime_UTR
lOC_Os09g18540	9:11363630	T	G	3_prime_UTR
lOC_Os09g18540	9:11363687	T	A	3_prime_UTR
lOC_Os09g18540	9:11363761	A	G	3_prime_UTR
lOC_Os09g18540	9:11363783	C	T	3_prime_UTR
lOC_Os09g18540	9:11363784	C	G	3_prime_UTR
lOC_Os09g18540	9:11364328	G	A	intron
lOC_Os09g18540	9:11364348	A	G	intron
lOC_Os09g18540	9:11364373	T	C	intron
lOC_Os09g18540	9:11364423	G	A	intron
lOC_Os09g18540	9:11366700	C	G	intron
lOC_Os09g18540	9:11366703	G	T	intron
lOC_Os09g18540	9:11366726	A	G	intron
lOC_Os09g18540	9:11366739	C	T	intron
lOC_Os09g18540	9:11367129	C	T	5_prime_UTR
lOC_Os09g18540	9:11367137	G	A	5_prime_UTR
lOC_Os09g18540	9:11367148	G	A	5_prime_UTR
lOC_Os09g18540	9:11367151	C	A	5_prime_UTR
lOC_Os09g18540	9:11367155	G	A	5_prime_UTR
lOC_Os09g18540	9:11367175	C	A	5_prime_UTR
lOC_Os09g18540	9:11367176	G	A	5_prime_UTR
lOC_Os09g18540	9:11367208	G	A	downstream
lOC_Os09g18540	9:11367211	C	T	downstream
lOC_Os09g18540	9:11367213	C	T	downstream
lOC_Os09g18540	9:11367216	T	C	downstream
lOC_Os09g18540	9:11367218	A	G	downstream
lOC_Os09g18540	9:11367236	C	T	downstream
lOC_Os09g18540	9:11367257	G	T	downstream
lOC_Os09g18540	9:11367280	C	A	downstream
lOC_Os09g18560	9:11374111	A	G	upstream
lOC_Os09g18560	9:11374115	C	CA	upstream
lOC_Os09g18560	9:11374119	G	A	upstream
lOC_Os09g18560	9:11374141	C	A	upstream
lOC_Os09g18560	9:11374145	C	G	upstream
lOC_Os09g18560	9:11374148	T	A	upstream
lOC_Os09g18560	9:11374169	A	G	upstream
lOC_Os09g18560	9:11374226	C	T	3_prime_UTR
lOC_Os09g18560	9:11374236	A	G	3_prime_UTR
lOC_Os09g18560	9:11374238	C	T	3_prime_UTR
lOC_Os09g18560	9:11374269	A	G	3_prime_UTR
lOC_Os09g18560	9:11374279	A	G	3_prime_UTR
lOC_Os09g18560	9:11374564	C	G	intron
lOC_Os09g18560	9:11374587	A	C	intron
lOC_Os09g18560	9:11374590	C	T	intron
lOC_Os09g18560	9:11374600	T	C	intron
lOC_Os09g18560	9:11374755	T	G	intron
lOC_Os09g18560	9:11374827	T	C	intron
lOC_Os09g18560	9:11374853	T	C	intron
lOC_Os09g18560	9:11374880	C	A	intron
lOC_Os09g18560	9:11374888	A	C	intron
lOC_Os09g18560	9:11375152	C	T	5_prime_UTR
lOC_Os09g18560	9:11375162	G	A	5_prime_UTR
lOC_Os09g18560	9:11375168	G	T	5_prime_UTR
lOC_Os09g18560	9:11375180	A	G	5_prime_UTR
lOC_Os09g18560	9:11375204	G	A	5_prime_UTR
lOC_Os09g18560	9:11375212	T	C	5_prime_UTR
lOC_Os09g18560	9:11375437	G	A	downstream
lOC_Os09g18560	9:11375451	C	G	downstream
lOC_Os09g18560	9:11375543	G	C	downstream
lOC_Os09g18560	9:11375564	A	C	downstream
lOC_Os09g18560	9:11375600	T	C	downstream
lOC_Os09g18560	9:11375601	A	G	downstream
lOC_Os09g18560	9:11375605	T	C	downstream
lOC_Os09g18580	9:11382078	T	C	upstream
lOC_Os09g18580	9:11382083	A	G	upstream
lOC_Os09g18580	9:11382090	C	T	upstream
lOC_Os09g18580	9:11382091	G	A	upstream
lOC_Os09g18580	9:11382208	C	T	5_prime_UTR
lOC_Os09g18580	9:11382217	C	T	5_prime_UTR
lOC_Os09g18580	9:11382242	A	C	5_prime_UTR
lOC_Os09g18580	9:11382250	A	T	5_prime_UTR
lOC_Os09g18580	9:11382405	C	T	intron
lOC_Os09g18580	9:11382414	T	C	intron
lOC_Os09g18580	9:11382416	G	T	intron
lOC_Os09g18580	9:11382424	C	T	intron
lOC_Os09g18580	9:11382425	G	A	intron
lOC_Os09g18580	9:11382430	T	C	intron
lOC_Os09g18580	9:11382487	T	C	intron
lOC_Os09g18580	9:11382563	G	C	intron
lOC_Os09g18580	9:11382815	G	T	3_prime_UTR
lOC_Os09g18580	9:11382817	A	G	3_prime_UTR
lOC_Os09g18580	9:11382822	C	T	3_prime_UTR
lOC_Os09g18580	9:11382830	C	T	3_prime_UTR
lOC_Os09g18580	9:11382849	G	A	3_prime_UTR
lOC_Os09g18580	9:11382850	G	A	3_prime_UTR
lOC_Os09g18580	9:11382956	G	A	downstream
lOC_Os09g18580	9:11382957	A	C	downstream
lOC_Os09g18580	9:11382986	G	A	downstream
lOC_Os09g18580	9:11382996	A	G	downstream
lOC_Os09g18580	9:11382997	T	G	downstream
lOC_Os09g18580	9:11383000	C	A	downstream
lOC_Os09g18594	9:11386639	C	T	upstream
lOC_Os09g18594	9:11386645	G	C	upstream
lOC_Os09g18594	9:11386648	C	T	upstream
lOC_Os09g18594	9:11386654	A	G	upstream
lOC_Os09g18594	9:11386820	T	G	5_prime_UTR
lOC_Os09g18594	9:11386881	G	A	5_prime_UTR
lOC_Os09g18594	9:11386998	T	G	5_prime_UTR
lOC_Os09g18594	9:11387093	G	T	5_prime_UTR
lOC_Os09g18594	9:11388508	A	C	intron
lOC_Os09g18594	9:11388527	C	T	intron
lOC_Os09g18594	9:11388529	G	A	intron
lOC_Os09g18594	9:11389464	A	G	intron
lOC_Os09g18594	9:11392082	A	G	intron
lOC_Os09g18594	9:11393571	A	C	intron
lOC_Os09g18594	9:11393572	C	T	intron
lOC_Os09g18594	9:11393576	T	A	intron
lOC_Os09g18594	9:11394245	G	A	intron
lOC_Os09g18594	9:11394246	T	A	intron
lOC_Os09g18594	9:11394278	C	G	intron
lOC_Os09g18594	9:11394986	G	A	3_prime_UTR
lOC_Os09g18594	9:11394987	C	T	3_prime_UTR
lOC_Os09g18594	9:11395006	A	C	3_prime_UTR
lOC_Os09g18594	9:11395008	G	A	3_prime_UTR
lOC_Os09g18594	9:11395015	C	A	3_prime_UTR
lOC_Os09g18594	9:11395019	T	C	3_prime_UTR
lOC_Os09g18594	9:11395096	T	G	downstream
lOC_Os09g18594	9:11395104	C	T	downstream
lOC_Os09g18594	9:11395107	G	A	downstream
lOC_Os09g18594	9:11395113	G	A	downstream
lOC_Os09g18594	9:11395127	T	A	downstream
lOC_Os09g18594	9:11395156	T	A	downstream
lOC_Os09g18594	9:11395158	A	T	downstream
